# Supplementary material for: Comparative genomics of Aeromonas veronii: Identification of a pathotype impacting aquaculture globally
Source: PLoS One. 2019 Aug 29;14(8):e0221018. doi: 10.1371/journal.pone.0221018 (PMC6715197; doi:10.1371/journal.pone.0221018)
Supplement: S1 Table — (XLSX) [file pone.0221018.s001.xlsx]

## Sheet: T1SS
		T1SS
		Mandotary
	Organism/Name	abc	mfp	omf
1	Aeromonas veronii AMC34	7	1	4
2	Aeromonas veroni RU31B	7	1	4
3	Aeromonas veronii TH0426	7	1	4
4	Aeromonas veronii ML09-123	7	1	4
5	Aeromonas veronii Hm21	7	2	5
6	Aeromonas veronii A29	6	1	4
7	Aeromonas veronii AER39	7	1	4
8	Aeromonas veronii CB51	7	1	4
9	Aeromonas veronii Ae52	7	1	4
10	Aeromonas veronii bv. Sobria LMG 13067	6	1	4
11	Aeromonas veronii AVNIH2	7	1	4
12	Aeromonas veronii AVNIH1	7	1	4
13	Aeromonas veronii AMC35	7	1	4
14	Aeromonas veronii bv. Veronii CECT 4257	7	1	4
15	Aeromonas veronii bv. veronii CCM 4359	7	1	4
16	Aeromonas veronii B565	7	1	4
17	Aeromonas veronii AER397	7	1	4
18	Aeromonas veronii TTU2014-143AME	7	1	6
19	Aeromonas veronii TTU2014-134ASC	7	1	6
20	Aeromonas veronii TTU2014-142ASC	7	1	6
21	Aeromonas veronii TTU2014-130AME	7	1	6
22	Aeromonas veronii TTU2014-125ASC	7	1	6
23	Aeromonas veronii TTU2014-130ASC	7	1	5
24	Aeromonas veronii TTU2014-141AME	7	1	6
25	Aeromonas veronii TTU2014-134AME	7	1	6
26	Aeromonas veronii TTU2014-143ASC	7	1	6
27	Aeromonas veronii TTU2014-131ASC	7	1	6
28	Aeromonas veronii TTU2014-141ASC	7	1	6
29	Aeromonas veronii TTU2014-140ASC	7	1	6
30	Aeromonas veronii TTU2014-113AME	6	1	5
31	Aeromonas veronii pamvotica	9	1	4
32	Aeromonas veronii TTU2014-115ASC	7	1	4
33	Aeromonas veronii TTU2014-115AME	7	1	4
34	Aeromonas veronii TTU2014-108AME	7	1	4
35	Aeromonas veronii TTU2014-108ASC	7	1	4
36	Aeromonas veronii VBF557	6	1	4
37	Aeromonas veronii ARB3	7	1	4
38	Aeromonas veronii CIP 107763	8	2	4
39	Aeromonas veronii CECT 4486	6	1	4
40	Aeromonas veronii CCM 7244	6	1	4
41	Aeromonas veronii X11	7	2	4
42	Aeromonas veronii X12	6	1	4

## Sheet: T2SS-T4P
		putative system T2SS																putative system T4P
		Mandatory genes										Accessory genes				Forbidden		Mandatory genes										Accessory genes	Forbidden genes
	Organism/Name	gspC	gspD	gspE	gspF	gspG	gspH	gspI	gspJ	gspK	gspM	gspL	gspN	gspO	gspC	Tad_tadZ	T4P_pilM	pilAE	pilB	pilC	pilM	pilN	pilO	pilP	pilQ	pilI_pilV	pilT_pilU	pilD	T2SS_gspN	Tad_tadZ	T2SS_gspC
1	Aeromonas veronii AMC34	0	2	1	2	1	1	1	1	1	1	1	1	0	2	0	2	2	2	1	2	1	1	1	1	1	3	1	1	0	2
2	Aeromonas veroni RU31B	0	3	1	3	1	1	3	1	1	1	1	1	0	1	3	2	2	3	1	2	1	1	1	1	0	3	1	1	3	2
3	Aeromonas veronii TH0426	0	3	1	3	2	1	2	1	1	1	1	1	0	2	0	2	5	3	1	2	1	1	1	1	1	3	1	1	0	2
4	Aeromonas veronii ML09-123	0	3	1	3	2	1	2	1	1	1	1	1	0	2	0	2	5	3	1	2	1	1	1	1	1	3	1	1	0	2
5	Aeromonas veronii Hm21	0	4	1	3	2	1	2	1	2	1	1	1	0	2	0	2	4	3	1	2	1	1	1	1	1	3	1	1	0	2
6	Aeromonas veronii A29	0	3	1	3	2	1	3	1	2	1	1	1	0	2	3	2	2	3	1	2	1	1	1	1	1	3	1	1	3	2
7	Aeromonas veronii AER39	0	3	1	3	2	1	2	1	1	1	1	1	0	1	0	2	2	3	1	2	1	1	1	1	0	3	1	1	0	1
8	Aeromonas veronii CB51	0	2	1	2	1	1	2	1	1	1	1	1	0	2	0	2	2	2	1	2	1	1	1	1	1	3	1	1	0	2
9	Aeromonas veronii Ae52	0	2	1	2	1	1	2	1	1	1	1	1	0	2	0	2	2	2	1	2	1	1	1	1	1	3	1	1	0	2
10	Aeromonas veronii bv. Sobria LMG 13067	0	2	1	2	1	1	2	1	1	1	1	1	0	2	0	2	3	2	1	2	1	1	1	1	1	3	1	1	0	2
11	Aeromonas veronii AVNIH2	0	2	1	2	1	1	2	1	1	1	1	1	0	2	0	2	2	2	1	2	1	1	1	1	1	3	1	1	0	2
12	Aeromonas veronii AVNIH1	0	2	1	2	1	1	2	1	1	1	1	1	0	2	0	2	2	2	1	2	1	1	1	1	1	3	1	1	0	2
13	Aeromonas veronii AMC35	0	2	1	2	1	1	2	1	1	1	1	1	0	2	0	2	2	2	1	2	1	1	1	1	1	3	1	1	0	2
14	Aeromonas veronii bv. Veronii CECT 4257	0	2	1	1	1	1	2	1	1	1	0	0	0	2	0	2	2	2	2	2	1	1	1	1	1	3	1	0	0	2
15	Aeromonas veronii bv. veronii CCM 4359	0	2	1	1	1	1	2	1	1	1	1	1	0	2	4	2	2	2	2	2	1	1	1	1	1	3	1	1	4	2
16	Aeromonas veronii B565	0	2	1	1	1	1	2	1	1	1	1	1	0	2	0	2	2	2	2	2	1	1	1	1	1	3	1	1	0	2
17	Aeromonas veronii AER397	0	2	1	1	1	1	2	1	1	1	1	1	0	2	0	2	1	2	2	2	1	1	1	1	1	3	1	1	0	2
18	Aeromonas veronii TTU2014-143AME	0	2	1	2	1	1	2	1	1	1	1	1	0	1	0	2	3	2	1	2	1	1	1	1	1	3	1	1	0	1
19	Aeromonas veronii TTU2014-134ASC	0	2	1	2	1	1	2	1	1	1	1	1	0	1	0	2	3	2	1	2	1	1	1	1	1	3	1	1	0	1
20	Aeromonas veronii TTU2014-142ASC	0	2	1	2	1	1	2	1	1	1	1	1	0	1	0	2	4	2	1	2	1	1	1	1	1	3	1	1	0	1
21	Aeromonas veronii TTU2014-130AME	0	2	1	2	1	1	2	1	1	1	1	1	0	1	0	2	3	2	1	2	1	1	1	1	1	3	1	1	0	1
22	Aeromonas veronii TTU2014-125ASC	0	2	1	2	1	1	2	1	1	1	1	1	0	1	0	2	3	2	1	2	1	1	1	1	1	3	1	1	0	1
23	Aeromonas veronii TTU2014-130ASC	0	2	1	2	1	1	2	1	1	1	1	1	0	1	0	2	3	2	1	2	1	1	1	1	1	3	1	1	0	1
24	Aeromonas veronii TTU2014-141AME	0	2	1	2	1	1	2	1	1	1	1	1	0	1	0	2	4	2	1	2	1	1	1	1	1	3	1	1	0	1
25	Aeromonas veronii TTU2014-134AME	0	2	1	2	1	1	2	1	1	1	1	1	0	1	0	2	3	2	1	2	1	1	1	1	1	3	1	1	0	1
26	Aeromonas veronii TTU2014-143ASC	0	2	1	2	1	1	2	1	1	1	1	1	0	1	0	2	3	2	1	2	1	1	1	1	1	3	1	1	0	1
27	Aeromonas veronii TTU2014-131ASC	0	2	1	2	1	1	2	1	1	1	1	1	0	1	0	2	3	2	1	2	1	1	1	1	1	3	1	1	0	1
28	Aeromonas veronii TTU2014-141ASC	0	2	1	2	1	1	2	1	1	1	1	1	0	1	0	2	4	2	1	2	1	1	1	1	1	3	1	1	0	1
29	Aeromonas veronii TTU2014-140ASC	0	2	1	2	1	1	2	1	1	1	1	1	0	1	0	2	3	2	1	2	1	1	1	1	1	3	1	1	0	1
30	Aeromonas veronii TTU2014-113AME	0	2	1	2	1	1	2	1	1	1	1	1	0	1	0	2	4	2	1	2	1	1	1	1	1	3	1	1	0	1
31	Aeromonas veronii pamvotica	0	3	1	2	1	1	2	1	1	1	1	1	0	1	3	2	4	3	2	2	1	1	1	2	1	3	1	1	3	1
32	Aeromonas veronii TTU2014-115ASC	0	2	1	2	1	1	2	1	1	1	1	1	0	1	0	2	4	2	1	2	1	1	1	1	1	3	1	1	0	1
33	Aeromonas veronii TTU2014-115AME	0	2	1	2	1	1	2	1	1	1	1	1	0	1	0	2	4	2	1	2	1	1	1	1	1	3	1	1	0	1
34	Aeromonas veronii TTU2014-108AME	0	2	1	2	1	1	2	1	1	1	1	1	0	1	0	2	4	2	1	2	1	1	1	1	1	3	1	1	0	1
35	Aeromonas veronii TTU2014-108ASC	0	2	1	2	1	1	2	1	1	1	1	1	0	1	0	2	4	2	1	2	1	1	1	1	1	3	1	1	0	1
36	Aeromonas veronii VBF557	0	2	1	1	1	1	2	1	1	1	1	1	0	2	0	2	2	2	2	2	1	1	1	1	1	3	1	1	0	2
37	Aeromonas veronii ARB3	0	2	1	2	1	1	2	1	1	1	1	1	0	2	0	2	2	2	1	2	1	1	1	1	1	3	1	1	0	2
38	Aeromonas veronii CIP 107763	0	2	1	2	1	1	2	1	1	1	1	1	0	2	0	2	3	2	1	2	1	1	1	1	1	3	1	1	0	2
39	Aeromonas veronii CECT 4486	0	2	1	2	1	1	2	1	1	1	1	1	0	2	0	2	3	2	1	2	1	1	1	1	1	3	1	1	0	2
40	Aeromonas veronii CCM 7244	0	2	1	2	1	1	2	1	1	1	1	1	0	2	4	2	3	2	1	2	1	1	1	1	1	3	1	1	4	2
41	Aeromonas veronii X11	0	2	1	2	1	1	1	2	1	1	1	1	0	2	3	2	4	2	1	2	1	1	1	1	0	3	1	1	3	2
42	Aeromonas veronii X12	0	3	1	3	1	1	2	2	1	1	1	1	0	2	3	2	4	3	1	2	1	1	1	1	0	3	1	1	3	2

## Sheet: T3SS-Flagellum
		putative system T3SS												putative system Flagellum
		Mandatory genes									Forbidden genes			Mandatory genes											Forbidden genes
	Organism/Name	sctC	sctJ	sctN	sctQ	sctR	sctS	sctT	sctU	sctV	flgB	flgC	fliE	flgB	flgC	fliE	sctJ_FLG	sctN_FLG	sctQ_FLG	sctR_FLG	sctS_FLG	sctT_FLG	sctU_FLG	sctV_FLG	T3SS_sctC
1	Aeromonas veronii AMC34	0	0	2	0	0	0	0	0	0	1	1	1	1	1	1	1	2	2	1	1	1	1	1	0
2	Aeromonas veroni RU31B	1	1	3	1	1	1	1	1	1	2	2	2	2	2	2	2	3	2	2	2	2	2	2	1
3	Aeromonas veronii TH0426	2	2	4	2	2	1	2	1	1	2	2	2	2	2	2	2	3	2	2	2	2	2	2	2
4	Aeromonas veronii ML09-123	1	1	4	2	1	1	1	1	1	2	2	2	2	2	2	2	3	2	2	2	2	2	2	1
5	Aeromonas veronii Hm21	1	2	4	1	2	2	2	2	2	2	2	2	2	2	2	2	3	2	2	2	2	2	2	1
6	Aeromonas veronii A29	1	1	2	1	1	1	1	1	1	2	2	2	2	2	2	2	3	2	2	2	2	2	2	1
7	Aeromonas veronii AER39	1	1	3	1	1	1	1	1	1	2	2	2	2	2	2	2	3	2	2	2	2	2	2	1
8	Aeromonas veronii CB51	1	1	3	1	1	1	1	1	1	2	2	2	2	2	2	2	3	2	2	2	2	2	2	1
9	Aeromonas veronii Ae52	0	0	2	0	0	0	0	0	0	1	1	1	1	1	1	1	2	1	1	1	1	1	1	0
10	Aeromonas veronii bv. Sobria LMG 13067	0	0	2	0	0	0	0	0	0	1	1	1	1	1	1	1	2	1	1	1	1	1	1	0
11	Aeromonas veronii AVNIH2	0	0	2	0	0	0	0	0	0	1	1	1	1	1	1	1	2	1	1	1	1	1	1	0
12	Aeromonas veronii AVNIH1	0	0	2	0	0	0	0	0	0	1	1	1	1	1	1	1	2	1	1	1	1	1	1	0
13	Aeromonas veronii AMC35	0	0	2	0	0	0	0	0	0	1	1	1	1	1	1	1	2	1	1	1	1	1	1	0
14	Aeromonas veronii bv. Veronii CECT 4257	0	0	2	0	0	0	0	0	0	1	1	1	1	1	1	1	2	1	1	1	1	1	1	0
15	Aeromonas veronii bv. veronii CCM 4359	0	0	2	0	0	0	0	0	0	1	1	1	1	1	1	1	2	1	1	1	1	1	1	0
16	Aeromonas veronii B565	0	0	2	0	0	0	0	0	0	1	1	1	1	1	1	1	2	1	1	1	1	1	1	0
17	Aeromonas veronii AER397	0	0	2	0	0	0	0	0	0	1	1	1	1	1	1	1	2	1	1	1	1	1	1	0
18	Aeromonas veronii TTU2014-143AME	1	1	3	1	1	1	1	1	1	2	2	2	2	2	2	2	3	2	2	2	2	2	2	1
19	Aeromonas veronii TTU2014-134ASC	1	1	3	1	1	1	1	1	1	2	2	2	2	2	2	2	3	2	2	2	2	2	2	1
20	Aeromonas veronii TTU2014-142ASC	1	1	3	1	1	1	1	1	1	2	2	2	2	2	2	2	3	2	2	2	2	2	2	1
21	Aeromonas veronii TTU2014-130AME	1	1	3	1	1	1	1	1	1	2	2	2	2	2	2	2	3	2	2	2	2	2	2	1
22	Aeromonas veronii TTU2014-125ASC	1	1	3	1	1	1	1	1	1	2	2	2	2	2	2	2	3	2	2	2	2	2	2	1
23	Aeromonas veronii TTU2014-130ASC	1	1	3	1	1	1	1	1	1	2	2	2	2	2	2	2	3	2	2	2	2	2	2	1
24	Aeromonas veronii TTU2014-141AME	1	1	3	1	1	1	1	1	1	2	2	2	2	2	2	2	3	2	2	2	2	2	2	1
25	Aeromonas veronii TTU2014-134AME	1	1	3	1	1	1	1	1	1	2	2	2	2	2	2	2	3	2	2	2	2	2	2	1
26	Aeromonas veronii TTU2014-143ASC	1	1	3	1	1	1	1	1	1	2	2	2	2	2	2	2	3	2	2	2	2	2	2	1
27	Aeromonas veronii TTU2014-131ASC	1	1	3	1	1	1	1	1	1	2	2	2	2	2	2	2	3	2	2	2	2	2	2	1
28	Aeromonas veronii TTU2014-141ASC	1	1	3	1	1	1	1	1	1	2	2	2	2	2	2	2	3	2	2	2	2	2	2	1
29	Aeromonas veronii TTU2014-140ASC	1	1	3	1	1	1	1	1	1	2	2	2	2	2	2	2	3	2	2	2	2	2	2	1
30	Aeromonas veronii TTU2014-113AME	1	1	3	1	1	1	1	1	1	2	2	2	2	2	2	2	3	2	2	2	2	2	2	1
31	Aeromonas veronii pamvotica	1	1	3	1	1	1	1	1	1	2	2	2	2	2	2	2	3	2	2	2	2	2	2	1
32	Aeromonas veronii TTU2014-115ASC	1	1	3	1	1	1	1	1	1	2	2	2	2	2	2	2	3	2	2	2	2	2	2	1
33	Aeromonas veronii TTU2014-115AME	1	1	3	1	1	1	1	1	1	2	2	2	2	2	2	2	3	2	2	2	2	2	2	1
34	Aeromonas veronii TTU2014-108AME	1	1	3	1	1	1	1	1	1	2	2	2	2	2	2	2	3	2	2	2	2	2	2	1
35	Aeromonas veronii TTU2014-108ASC	1	1	3	1	1	1	1	1	1	2	2	2	2	2	2	2	3	2	2	2	2	2	2	1
36	Aeromonas veronii VBF557	1	1	2	1	1	1	1	1	0	2	2	2	2	2	2	2	2	2	2	2	2	2	2	1
37	Aeromonas veronii ARB3	1	1	3	1	1	1	1	1	1	2	2	2	2	2	2	2	3	2	2	2	2	2	2	1
38	Aeromonas veronii CIP 107763	1	1	3	1	1	1	1	1	1	2	2	2	2	2	2	2	3	2	2	2	2	2	2	1
39	Aeromonas veronii CECT 4486	1	1	3	1	1	1	1	1	1	2	2	2	2	2	2	2	3	2	2	2	2	2	2	1
40	Aeromonas veronii CCM 7244	1	1	3	1	1	1	1	1	1	2	2	2	2	2	2	2	3	2	2	2	2	2	2	1
41	Aeromonas veronii X11	0	0	1	0	0	0	0	0	0	1	1	1	1	1	1	1	2	1	1	1	1	1	1	0
42	Aeromonas veronii X12	1	1	3	1	1	1	1	1	1	2	2	2	2	2	2	2	3	2	2	2	2	2	2	1

## Sheet: T4SS
		CONJ				T4SS_typeF																	T4SS_typeG																							T4SS_typeI
		Mandatory genes				Mandatory genes			Accessory genes														Mandatory genes			Accessory genes																				Mandatory genes			Accessory genes
	Organism/Name	T4SS_virb4	T4SS_t4cp2	T4SS_t4cp1	MOBB	virb4	t4cp1	MOBB	F_traB	F_traE	F_traF	F_traG	F_traH	F_traK	F_traL	F_traN	F_traU	F_traV	F_traW	F_trbC	G_tfc7	T_virB1	virb4	t4cp1	MOBB	G_tfc10	G_tfc11	G_tfc12	G_tfc13	G_tfc14	G_tfc15	G_tfc17	G_tfc18	G_tfc19	G_tfc2	G_tfc22	G_tfc23	G_tfc24	G_tfc3	G_tfc5	G_tfc7	G_tfc8	G_tfc9	I_traE	T_virB1	virb4	t4cp1	MOBB	I_traE
1	Aeromonas veronii AMC34	0	0	0	1	0	0	0	0	0	0	0	0	0	0	0	0	0	0	0	0	0	0	0	0	0	0	0	0	0	0	0	0	0	0	0	0	0	0	0	0	0	0	0	0	0	0	0	0
2	Aeromonas veroni RU31B	0	0	0	0	0	0	0	0	0	0	0	0	0	0	0	0	0	0	0	0	0	0	0	0	0	0	0	0	0	0	0	0	0	0	0	0	0	0	0	0	0	0	0	0	0	0	0	0
3	Aeromonas veronii TH0426	0	0	0	1	0	0	0	0	0	0	0	0	0	0	0	0	0	0	0	0	0	0	0	0	0	0	0	0	0	0	0	0	0	0	0	0	0	0	0	0	0	0	0	0	0	0	0	0
4	Aeromonas veronii ML09-123	0	0	0	2	0	0	0	0	0	0	0	0	0	0	0	0	0	0	0	0	0	0	0	0	0	0	0	0	0	0	0	0	0	0	0	0	0	0	0	0	0	0	0	0	0	0	0	0
5	Aeromonas veronii Hm21	0	0	0	0	0	0	0	0	0	0	0	0	0	0	0	0	0	0	0	0	0	0	0	0	0	0	0	0	0	0	0	0	0	0	0	0	0	0	0	0	0	0	0	0	0	0	0	0
6	Aeromonas veronii A29	0	0	0	0	0	0	0	0	0	0	0	0	0	0	0	0	0	0	0	0	0	0	0	0	0	0	0	0	0	0	0	0	0	0	0	0	0	0	0	0	0	0	0	0	0	0	0	0
7	Aeromonas veronii AER39	0	0	0	0	0	0	0	0	0	0	0	0	0	0	0	0	0	0	0	0	0	0	0	0	0	0	0	0	0	0	0	0	0	0	0	0	0	0	0	0	0	0	0	0	0	0	0	0
8	Aeromonas veronii CB51	0	0	0	0	0	0	0	0	0	0	0	0	0	0	1	0	0	0	0	0	0	0	0	0	0	0	0	0	0	0	0	0	0	0	0	0	0	0	0	0	0	0	0	0	0	0	0	0
9	Aeromonas veronii Ae52	0	0	0	0	0	0	0	0	0	0	0	0	0	0	0	0	0	0	0	0	0	0	0	0	0	0	0	0	0	0	0	0	0	0	0	0	0	0	0	0	0	0	0	0	0	0	0	0
10	Aeromonas veronii bv. Sobria LMG 13067	0	0	0	1	0	0	0	0	0	0	0	0	0	0	0	0	0	0	0	0	0	0	0	0	0	0	0	0	0	0	0	0	0	0	0	0	0	0	0	0	0	0	0	0	0	0	0	0
11	Aeromonas veronii AVNIH2	0	0	0	1	0	0	0	0	0	0	0	0	0	0	0	0	0	0	0	0	0	0	0	0	0	0	0	0	0	0	0	0	0	0	0	0	0	0	0	0	0	0	0	0	0	0	0	0
12	Aeromonas veronii AVNIH1	1	1	0	2	0	0	0	1	1	1	0	1	1	1	1	1	0	1	0	0	0	0	0	0	0	0	0	0	0	0	0	0	0	0	0	0	0	0	0	1	0	0	0	0	0	0	0	0
13	Aeromonas veronii AMC35	0	0	0	0	0	0	0	0	0	0	0	0	0	0	0	0	0	0	0	0	0	0	0	0	0	0	0	0	0	0	0	0	0	0	0	0	0	0	0	0	0	0	0	0	0	0	0	0
14	Aeromonas veronii bv. Veronii CECT 4257	0	0	0	0	0	0	0	0	0	0	0	0	0	0	0	0	0	0	0	0	0	0	0	0	0	0	0	0	0	0	0	0	0	0	0	0	0	0	0	0	0	0	0	0	0	0	0	0
15	Aeromonas veronii bv. veronii CCM 4359	0	0	0	0	0	0	0	0	0	0	0	0	0	0	0	0	0	0	0	0	0	0	0	0	0	0	0	0	0	0	0	0	0	0	0	0	0	0	0	0	0	0	0	0	0	0	0	0
16	Aeromonas veronii B565	0	0	0	0	0	0	0	0	0	0	0	0	0	0	0	0	0	0	0	0	0	0	0	0	0	0	0	0	0	0	0	0	0	0	0	0	0	0	0	0	0	0	0	0	0	0	0	0
17	Aeromonas veronii AER397	0	0	0	0	0	0	0	0	0	0	0	0	0	0	0	0	0	0	0	0	0	0	0	0	0	0	0	0	0	0	0	0	0	0	0	0	0	0	0	0	0	0	0	0	0	0	0	0
18	Aeromonas veronii TTU2014-143AME	1	1	0	2	0	0	0	0	0	0	0	0	0	0	0	0	0	0	0	0	0	0	0	0	0	0	0	0	0	0	0	0	0	0	0	0	0	0	0	0	0	0	0	0	0	0	0	0
19	Aeromonas veronii TTU2014-134ASC	1	1	0	2	0	0	0	0	0	0	0	0	0	0	0	0	0	0	0	0	0	0	0	0	0	0	0	0	0	0	0	0	0	0	0	0	0	0	0	0	0	0	0	0	0	0	0	0
20	Aeromonas veronii TTU2014-142ASC	1	1	0	2	0	0	0	0	0	0	0	0	0	0	0	0	0	0	0	0	0	0	0	0	0	0	0	0	0	0	0	0	0	0	0	0	0	0	0	0	0	0	0	0	0	0	0	0
21	Aeromonas veronii TTU2014-130AME	1	1	0	2	0	0	0	0	0	0	0	0	0	0	0	0	0	0	0	0	0	0	0	0	0	0	0	0	0	0	0	0	0	0	0	0	0	0	0	0	0	0	0	0	0	0	0	0
22	Aeromonas veronii TTU2014-125ASC	1	1	0	2	0	0	0	0	0	0	0	0	0	0	0	0	0	0	0	0	0	0	0	0	0	0	0	0	0	0	0	0	0	0	0	0	0	0	0	0	0	0	0	0	0	0	0	0
23	Aeromonas veronii TTU2014-130ASC	1	1	0	2	0	0	0	0	0	0	0	0	0	0	0	0	0	0	0	0	0	0	0	0	0	0	0	0	0	0	0	0	0	0	0	0	0	0	0	0	0	0	0	0	0	0	0	0
24	Aeromonas veronii TTU2014-141AME	1	1	0	2	0	0	0	0	0	0	0	0	0	0	0	0	0	0	0	0	0	0	0	0	0	0	0	0	0	0	0	0	0	0	0	0	0	0	0	0	0	0	0	0	0	0	0	0
25	Aeromonas veronii TTU2014-134AME	1	1	0	2	0	0	0	0	0	0	0	0	0	0	0	0	0	0	0	0	0	0	0	0	0	0	0	0	0	0	0	0	0	0	0	0	0	0	0	0	0	0	0	0	0	0	0	0
26	Aeromonas veronii TTU2014-143ASC	1	1	0	2	0	0	0	0	0	0	0	0	0	0	0	0	0	0	0	0	0	0	0	0	0	0	0	0	0	0	0	0	0	0	0	0	0	0	0	0	0	0	0	0	0	0	0	0
27	Aeromonas veronii TTU2014-131ASC	1	1	0	2	0	0	0	0	0	0	0	0	0	0	0	0	0	0	0	0	0	0	0	0	0	0	0	0	0	0	0	0	0	0	0	0	0	0	0	0	0	0	0	0	0	0	0	0
28	Aeromonas veronii TTU2014-141ASC	1	1	0	2	0	0	0	0	0	0	0	0	0	0	0	0	0	0	0	0	0	0	0	0	0	0	0	0	0	0	0	0	0	0	0	0	0	0	0	0	0	0	0	0	0	0	0	0
29	Aeromonas veronii TTU2014-140ASC	1	1	0	2	0	0	0	0	0	0	0	0	0	0	0	0	0	0	0	0	0	0	0	0	0	0	0	0	0	0	0	0	0	0	0	0	0	0	0	0	0	0	0	0	0	0	0	0
30	Aeromonas veronii TTU2014-113AME	1	1	0	2	0	0	0	0	0	0	0	0	0	0	0	0	0	0	0	0	0	0	0	0	0	0	0	0	0	0	0	0	0	0	0	0	0	0	0	0	0	0	0	0	0	0	0	0
31	Aeromonas veronii pamvotica	2	0	2	4	0	0	0	1	1	1	1	1	1	1	1	1	1	1	1	0	0	0	0	0	0	0	0	0	0	0	0	0	0	0	0	0	0	0	0	0	0	0	0	0	0	0	0	0
32	Aeromonas veronii TTU2014-115ASC	0	0	0	1	0	0	0	0	0	0	0	0	0	0	0	0	0	0	0	0	0	0	0	0	0	0	0	0	0	0	0	0	0	0	0	0	0	0	0	0	0	0	0	0	0	0	0	0
33	Aeromonas veronii TTU2014-115AME	0	0	0	1	0	0	0	0	0	0	0	0	0	0	0	0	0	0	0	0	0	0	0	0	0	0	0	0	0	0	0	0	0	0	0	0	0	0	0	0	0	0	0	0	0	0	0	0
34	Aeromonas veronii TTU2014-108AME	0	0	0	1	0	0	0	0	0	0	0	0	0	0	0	0	0	0	0	0	0	0	0	0	0	0	0	0	0	0	0	0	0	0	0	0	0	0	0	0	0	0	0	0	0	0	0	0
35	Aeromonas veronii TTU2014-108ASC	0	0	0	1	0	0	0	0	0	0	0	0	0	0	0	0	0	0	0	0	0	0	0	0	0	0	0	0	0	0	0	0	0	0	0	0	0	0	0	0	0	0	0	0	0	0	0	0
36	Aeromonas veronii VBF557	1	1	0	1	0	0	0	1	0	0	1	1	0	0	0	1	0	0	0	0	0	0	0	0	0	0	0	0	0	0	0	0	0	0	0	0	0	0	0	0	0	0	0	0	0	0	0	0
37	Aeromonas veronii ARB3	0	0	0	0	0	0	0	0	0	0	0	0	0	0	0	0	0	0	0	0	0	0	0	0	0	0	0	0	0	0	0	0	0	0	0	0	0	0	0	0	0	0	0	0	0	0	0	0
38	Aeromonas veronii CIP 107763	1	1	0	2	0	0	0	0	0	0	0	0	0	0	0	0	0	0	0	0	0	0	0	0	0	0	0	0	0	0	0	0	0	0	0	0	0	0	0	0	0	0	0	0	0	0	0	0
39	Aeromonas veronii CECT 4486	0	0	0	0	0	0	0	0	0	0	0	0	0	0	0	0	0	0	0	0	0	0	0	0	0	0	0	0	0	0	0	0	0	0	0	0	0	0	0	0	0	0	0	0	0	0	0	0
40	Aeromonas veronii CCM 7244	0	0	0	0	0	0	0	0	0	0	0	0	0	0	0	0	0	0	0	0	0	0	0	0	0	0	0	0	0	0	0	0	0	0	0	0	0	0	0	0	0	0	0	0	0	0	0	0
41	Aeromonas veronii X11	0	0	0	0	0	0	0	0	0	0	0	0	0	0	0	0	0	0	0	0	0	0	0	0	0	0	0	0	0	0	0	0	0	0	0	0	0	0	0	0	0	0	0	0	0	0	0	0
42	Aeromonas veronii X12	0	0	0	0	0	0	0	0	0	0	0	0	0	0	0	0	0	0	0	0	0	0	0	0	0	0	0	0	0	0	0	0	0	0	0	0	0	0	0	0	0	0	0	0	0	0	0	0
[truncated: 26 more columns]

## Sheet: T5SS
		T5aSS	T5bSS
		Mandatory	Mandatory
	Organism/Name	T5aSS_PF03797	T5bSS_translocator
1	Aeromonas veronii AMC34	1	0
2	Aeromonas veroni RU31B	0	0
3	Aeromonas veronii TH0426	0	0
4	Aeromonas veronii ML09-123	0	0
5	Aeromonas veronii Hm21	0	0
6	Aeromonas veronii A29	0	0
7	Aeromonas veronii AER39	0	0
8	Aeromonas veronii CB51	2	0
9	Aeromonas veronii Ae52	2	0
10	Aeromonas veronii bv. Sobria LMG 13067	1	0
11	Aeromonas veronii AVNIH2	1	0
12	Aeromonas veronii AVNIH1	1	0
13	Aeromonas veronii AMC35	0	0
14	Aeromonas veronii bv. Veronii CECT 4257	0	0
15	Aeromonas veronii bv. veronii CCM 4359	0	0
16	Aeromonas veronii B565	0	0
17	Aeromonas veronii AER397	0	0
18	Aeromonas veronii TTU2014-143AME	1	1
19	Aeromonas veronii TTU2014-134ASC	1	1
20	Aeromonas veronii TTU2014-142ASC	1	1
21	Aeromonas veronii TTU2014-130AME	1	1
22	Aeromonas veronii TTU2014-125ASC	1	1
23	Aeromonas veronii TTU2014-130ASC	1	1
24	Aeromonas veronii TTU2014-141AME	1	1
25	Aeromonas veronii TTU2014-134AME	1	1
26	Aeromonas veronii TTU2014-143ASC	1	1
27	Aeromonas veronii TTU2014-131ASC	1	1
28	Aeromonas veronii TTU2014-141ASC	1	1
29	Aeromonas veronii TTU2014-140ASC	1	1
30	Aeromonas veronii TTU2014-113AME	1	1
31	Aeromonas veronii pamvotica	1	1
32	Aeromonas veronii TTU2014-115ASC	1	1
33	Aeromonas veronii TTU2014-115AME	1	1
34	Aeromonas veronii TTU2014-108AME	1	1
35	Aeromonas veronii TTU2014-108ASC	1	1
36	Aeromonas veronii VBF557	0	1
37	Aeromonas veronii ARB3	1	0
38	Aeromonas veronii CIP 107763	0	0
39	Aeromonas veronii CECT 4486	0	0
40	Aeromonas veronii CCM 7244	0	0
41	Aeromonas veronii X11	1	0
42	Aeromonas veronii X12	0	0

## Sheet: T6SS
		putative system T6SSi
		Mandatory genes
	Organism/Name	tssA	evpJ	tssB	tssC	tssD	tssE	tssF	tssG	tssH	tssI	tssJ	tssK	tssL	tssM
1	Aeromonas veronii AMC34	2	2	1	1	2	1	1	1	2	3	1	1	1	1
2	Aeromonas veroni RU31B	2	2	1	1	1	1	1	1	2	4	1	1	1	1
3	Aeromonas veronii TH0426	2	1	1	1	2	1	1	1	2	3	1	1	1	1
4	Aeromonas veronii ML09-123	2	2	1	1	3	1	1	1	2	4	1	1	1	1
5	Aeromonas veronii Hm21	2	2	1	1	2	1	1	1	2	4	1	1	1	1
6	Aeromonas veronii A29	0	0	0	0	0	0	0	0	1	0	0	0	0	0
7	Aeromonas veronii AER39	0	0	0	0	0	0	0	0	1	0	0	0	0	0
8	Aeromonas veronii CB51	0	0	0	0	0	0	0	0	1	0	0	0	0	0
9	Aeromonas veronii Ae52	0	0	0	0	0	0	0	0	1	0	0	0	0	0
10	Aeromonas veronii bv. Sobria LMG 13067	0	0	0	0	0	0	0	0	1	0	0	0	0	0
11	Aeromonas veronii AVNIH2	0	0	0	0	0	0	0	0	1	0	0	0	0	0
12	Aeromonas veronii AVNIH1	0	0	0	0	0	0	0	0	1	0	0	0	0	0
13	Aeromonas veronii AMC35	0	1	0	0	1	0	0	0	1	1	0	0	0	0
14	Aeromonas veronii bv. Veronii CECT 4257	0	0	0	0	0	0	0	0	1	0	0	0	0	0
15	Aeromonas veronii bv. veronii CCM 4359	0	0	0	0	0	0	0	0	1	0	0	0	0	0
16	Aeromonas veronii B565	0	0	0	0	0	0	0	0	1	0	0	0	0	0
17	Aeromonas veronii AER397	0	0	0	0	0	0	0	0	1	0	0	0	0	0
18	Aeromonas veronii TTU2014-143AME	2	1	1	1	2	1	1	1	2	3	1	1	1	1
19	Aeromonas veronii TTU2014-134ASC	2	1	1	1	2	1	1	1	2	3	1	1	1	1
20	Aeromonas veronii TTU2014-142ASC	2	1	1	1	2	1	1	1	2	3	1	1	1	1
21	Aeromonas veronii TTU2014-130AME	2	1	1	1	2	1	1	1	2	3	1	1	1	1
22	Aeromonas veronii TTU2014-125ASC	2	1	1	1	2	1	1	1	2	3	1	1	1	1
23	Aeromonas veronii TTU2014-130ASC	2	1	1	1	2	1	1	1	2	3	1	1	1	1
24	Aeromonas veronii TTU2014-141AME	2	1	1	1	2	1	1	1	2	3	1	1	1	1
25	Aeromonas veronii TTU2014-134AME	2	1	1	1	2	1	1	1	2	3	1	1	1	1
26	Aeromonas veronii TTU2014-143ASC	2	1	1	1	2	1	1	1	2	3	1	1	1	1
27	Aeromonas veronii TTU2014-131ASC	2	1	1	1	2	1	1	1	2	3	1	1	1	1
28	Aeromonas veronii TTU2014-141ASC	2	1	1	1	2	1	1	1	2	3	1	1	1	1
29	Aeromonas veronii TTU2014-140ASC	2	1	1	1	2	1	1	1	2	3	1	1	1	1
30	Aeromonas veronii TTU2014-113AME	2	1	1	1	2	1	1	1	2	3	1	1	1	1
31	Aeromonas veronii pamvotica	2	1	1	1	2	1	1	1	2	3	1	1	1	1
32	Aeromonas veronii TTU2014-115ASC	2	1	1	1	2	1	1	1	2	2	1	1	1	1
33	Aeromonas veronii TTU2014-115AME	2	1	1	1	2	1	1	1	2	1	1	1	1	1
34	Aeromonas veronii TTU2014-108AME	2	1	1	1	2	1	1	1	2	1	1	1	1	1
35	Aeromonas veronii TTU2014-108ASC	2	1	1	1	2	1	1	1	2	1	1	1	1	1
36	Aeromonas veronii VBF557	2	1	1	1	1	1	1	1	2	3	1	1	1	0
37	Aeromonas veronii ARB3	2	1	1	1	1	1	1	1	2	1	1	1	1	1
38	Aeromonas veronii CIP 107763	0	0	0	0	0	0	0	0	1	0	0	0	0	0
39	Aeromonas veronii CECT 4486	2	1	1	1	1	1	1	1	2	1	1	1	1	1
40	Aeromonas veronii CCM 7244	2	1	1	1	1	1	1	1	2	1	1	1	1	1
41	Aeromonas veronii X11	0	0	0	0	0	0	0	0	0	0	0	0	0	0
42	Aeromonas veronii X12	2	3	1	1	5	1	1	1	2	6	1	1	1	1

## Sheet: TAD
		putative system Tad
		Mandatory genes						Accessory genes
	Organism/Name	rcpA	tadA	tadB	tadC	tadV	tadZ	tadF	tadE	flp
1	Aeromonas veronii AMC34	0	0	0	0	0	9	0	0	0
2	Aeromonas veroni RU31B	0	0	0	0	0	3	0	0	0
3	Aeromonas veronii TH0426	0	0	0	0	0	9	0	0	0
4	Aeromonas veronii ML09-123	0	0	0	0	0	9	0	0	0
5	Aeromonas veronii Hm21	0	0	0	0	0	9	0	0	0
6	Aeromonas veronii A29	0	0	0	0	0	3	0	0	0
7	Aeromonas veronii AER39	0	0	0	0	0	9	0	0	0
8	Aeromonas veronii CB51	1	1	1	1	1	12	0	0	1
9	Aeromonas veronii Ae52	0	0	0	0	0	9	0	0	0
10	Aeromonas veronii bv. Sobria LMG 13067	1	1	1	1	1	12	0	0	1
11	Aeromonas veronii AVNIH2	1	1	1	1	1	12	0	0	1
12	Aeromonas veronii AVNIH1	1	1	1	1	1	12	0	0	1
13	Aeromonas veronii AMC35	1	1	1	1	1	12	0	0	1
14	Aeromonas veronii bv. Veronii CECT 4257	1	1	1	1	1	9	0	0	1
15	Aeromonas veronii bv. veronii CCM 4359	1	1	1	1	1	4	0	0	1
16	Aeromonas veronii B565	1	1	1	1	1	12	0	0	1
17	Aeromonas veronii AER397	1	1	1	1	1	12	0	0	1
18	Aeromonas veronii TTU2014-143AME	0	0	0	0	0	9	0	0	0
19	Aeromonas veronii TTU2014-134ASC	0	0	0	0	0	9	0	0	0
20	Aeromonas veronii TTU2014-142ASC	0	0	0	0	0	9	0	0	0
21	Aeromonas veronii TTU2014-130AME	0	0	0	0	0	9	0	0	0
22	Aeromonas veronii TTU2014-125ASC	0	0	0	0	0	9	0	0	0
23	Aeromonas veronii TTU2014-130ASC	0	0	0	0	0	9	0	0	0
24	Aeromonas veronii TTU2014-141AME	0	0	0	0	0	9	0	0	0
25	Aeromonas veronii TTU2014-134AME	0	0	0	0	0	9	0	0	0
26	Aeromonas veronii TTU2014-143ASC	0	0	0	0	0	9	0	0	0
27	Aeromonas veronii TTU2014-131ASC	0	0	0	0	0	9	0	0	0
28	Aeromonas veronii TTU2014-141ASC	0	0	0	0	0	9	0	0	0
29	Aeromonas veronii TTU2014-140ASC	0	0	0	0	0	9	0	0	0
30	Aeromonas veronii TTU2014-113AME	0	0	0	0	0	9	0	0	0
31	Aeromonas veronii pamvotica	0	0	0	0	0	3	0	0	0
32	Aeromonas veronii TTU2014-115ASC	0	0	0	0	0	9	0	0	0
33	Aeromonas veronii TTU2014-115AME	0	0	0	0	0	9	0	0	0
34	Aeromonas veronii TTU2014-108AME	0	0	0	0	0	9	0	0	0
35	Aeromonas veronii TTU2014-108ASC	0	0	0	0	0	9	0	0	0
36	Aeromonas veronii VBF557	0	0	0	0	0	6	0	0	0
37	Aeromonas veronii ARB3	0	0	0	0	0	9	0	0	0
38	Aeromonas veronii CIP 107763	1	1	1	1	1	12	0	0	1
39	Aeromonas veronii CECT 4486	1	1	1	1	1	12	0	0	1
40	Aeromonas veronii CCM 7244	1	1	1	1	1	4	0	0	1
41	Aeromonas veronii X11	0	0	0	0	0	3	0	0	0
42	Aeromonas veronii X12	0	0	0	0	0	3	0	0	0

## Sheet: T9SS
		putative system T9SS
		Mandatory genes								Accessory genes
	Organism/Name	gldJ	gldK	gldL	gldM	gldN	porQ	porU	porV	sprA	sprE	sprT
1	Aeromonas veronii AMC34	0	0	0	0	0	0	0	0	1	0	0
2	Aeromonas veroni RU31B	0	0	0	0	0	0	0	0	1	0	0
3	Aeromonas veronii TH0426	0	0	0	0	0	0	0	0	1	0	0
4	Aeromonas veronii ML09-123	0	0	0	0	0	0	0	0	1	0	0
5	Aeromonas veronii Hm21	0	0	0	0	0	0	0	0	1	0	0
6	Aeromonas veronii A29	0	0	1	0	0	0	0	0	1	0	0
7	Aeromonas veronii AER39	0	0	1	0	0	0	0	0	1	0	0
8	Aeromonas veronii CB51	0	0	1	0	0	0	0	0	1	0	0
9	Aeromonas veronii Ae52	0	0	0	0	0	0	0	0	1	0	0
10	Aeromonas veronii bv. Sobria LMG 13067	0	0	0	0	0	0	0	0	1	0	0
11	Aeromonas veronii AVNIH2	0	0	0	0	0	0	0	0	1	0	0
12	Aeromonas veronii AVNIH1	0	0	0	0	0	0	0	0	1	0	0
13	Aeromonas veronii AMC35	0	0	0	0	0	0	0	0	1	0	0
14	Aeromonas veronii bv. Veronii CECT 4257	0	0	0	0	0	0	0	0	1	0	0
15	Aeromonas veronii bv. veronii CCM 4359	0	0	0	0	0	0	0	0	1	0	0
16	Aeromonas veronii B565	0	0	0	0	0	0	0	0	1	0	0
17	Aeromonas veronii AER397	0	0	0	0	0	0	0	0	1	0	0
18	Aeromonas veronii TTU2014-143AME	0	0	0	0	0	0	0	0	1	0	0
19	Aeromonas veronii TTU2014-134ASC	0	0	0	0	0	0	0	0	1	0	0
20	Aeromonas veronii TTU2014-142ASC	0	0	0	0	0	0	0	0	1	0	0
21	Aeromonas veronii TTU2014-130AME	0	0	0	0	0	0	0	0	1	0	0
22	Aeromonas veronii TTU2014-125ASC	0	0	0	0	0	0	0	0	1	0	0
23	Aeromonas veronii TTU2014-130ASC	0	0	0	0	0	0	0	0	1	0	0
24	Aeromonas veronii TTU2014-141AME	0	0	0	0	0	0	0	0	1	0	0
25	Aeromonas veronii TTU2014-134AME	0	0	0	0	0	0	0	0	1	0	0
26	Aeromonas veronii TTU2014-143ASC	0	0	0	0	0	0	0	0	1	0	0
27	Aeromonas veronii TTU2014-131ASC	0	0	0	0	0	0	0	0	1	0	0
28	Aeromonas veronii TTU2014-141ASC	0	0	0	0	0	0	0	0	1	0	0
29	Aeromonas veronii TTU2014-140ASC	0	0	0	0	0	0	0	0	1	0	0
30	Aeromonas veronii TTU2014-113AME	0	0	0	0	0	0	0	0	1	0	0
31	Aeromonas veronii pamvotica	0	0	0	0	0	0	0	0	1	0	0
32	Aeromonas veronii TTU2014-115ASC	0	0	0	0	0	0	0	0	1	0	0
33	Aeromonas veronii TTU2014-115AME	0	0	0	0	0	0	0	0	1	0	0
34	Aeromonas veronii TTU2014-108AME	0	0	0	0	0	0	0	0	1	0	0
35	Aeromonas veronii TTU2014-108ASC	0	0	0	0	0	0	0	0	1	0	0
36	Aeromonas veronii VBF557	0	0	0	0	0	0	0	0	1	0	0
37	Aeromonas veronii ARB3	0	0	0	0	0	0	0	0	1	0	0
38	Aeromonas veronii CIP 107763	0	0	0	0	0	0	0	0	1	0	0
39	Aeromonas veronii CECT 4486	0	0	0	0	0	0	0	0	1	0	0
40	Aeromonas veronii CCM 7244	0	0	0	0	0	0	0	0	1	0	0
41	Aeromonas veronii X11	0	0	0	0	0	0	0	0	1	0	0
42	Aeromonas veronii X12	0	0	0	0	0	0	0	0	1	0	0
