# Supplementary material for: Comparative genomics of Aeromonas veronii: Identification of a pathotype impacting aquaculture globally
Source: PLoS One. 2019 Aug 29;14(8):e0221018. doi: 10.1371/journal.pone.0221018 (PMC6715197; doi:10.1371/journal.pone.0221018)
Supplement: S3 Table — (XLSX) [file pone.0221018.s003.xlsx]

## Sheet: Sheet2
	Region	Region Length	Completeness	Score	# Total Proteins	GC %
A29	1	22.1Kb	incomplete	40	8	0.5211
Ae52	1	8.1Kb	incomplete	60	10	0.5257
	2	31.7Kb	incomplete	50	11	0.6091
	3	9.8Kb	incomplete	20	8	0.5136
AER39	1	20.3Kb	questionable	70	11	0.5602
	2	9.4Kb	incomplete	30	8	0.5604
AER397	1	10.6Kb	questionable	90	14	0.4939
	2	28.8Kb	incomplete	20	22	0.5477
	3	24.7Kb	intact	150	32	0.597
	4	37.6Kb	intact	110	46	0.57
AMC34	1	35.2Kb	intact	120	52	0.5934
	2	6.3Kb	incomplete	30	10	0.4699
	3	30.9Kb	questionable	80	44	0.5506
	4	31.9Kb	intact	100	52	0.57
AMC35	1	10.6Kb	questionable	90	14	0.494
	2	5.2Kb	incomplete	20	9	0.4992
	3	26.3Kb	incomplete	50	29	0.5421
ARB3	1	46Kb	intact	140	36	0.5747
AVNIH1	1	10Kb	incomplete	50	9	0.5317
	2	31.3Kb	questionable	70	14	0.5578
	3	59.2Kb	questionable	90	71	0.597
	4	30.3Kb	questionable	90	21	0.5652
AVNIH2	1	17.7Kb	incomplete	20	14	0.5123
	2	8.8Kb	incomplete	40	8	0.609
B565	1	43.9Kb	intact	110	46	0.5718
	2	40.7Kb	incomplete	50	34	0.5667
	3	10.6Kb	questionable	90	14	0.4944
	4	43.2Kb	intact	150	58	0.5617
CB51	1	7.8Kb	incomplete	10	8	0.5039
CECT4257	1	57.2Kb	questionable	90	72	0.5853
	2	43.2Kb	intact	150	56	0.5617
	3	44.4Kb	intact	110	49	0.5656
	4	5.3Kb	questionable	70	9	0.4894
CECT4486	NONE
CIP107763	1	12.1Kb	incomplete	40	14	0.4976
	2	36.3Kb	incomplete	60	30	0.5682
Hm21	1	40.9Kb	intact	150	49	0.5783
	2	26.5Kb	incomplete	40	35	0.5954
CCM4359	1	55.9Kb	questionable	90	70	0.5873
	2	37.6Kb	intact	110	43	0.57
	3	6.2Kb	questionable	80	10	0.4951
	4	31.1Kb	intact	150	39	0.586
	5	12.8Kb	incomplete	40	22	0.527
CCM7244	NONE
LGM13067	1	22.8Kb	incomplete	20	23	0.5309
	2	9.9Kb	questionable	80	12	0.5531
	3	30.4Kb	questionable	80	42	0.5589
ML09-123	1	5.9Kb	incomplete	40	8	0.5788
	2	20.1Kb	intact	120	26	0.6341
	3	30.9Kb	questionable	80	19	0.589
TH0426	1	20.2Kb	intact	120	26	0.6324
	2	7.8Kb	incomplete	40	11	0.5755
	3	42.9Kb	intact	100	60	0.5764
	4	5.9Kb	incomplete	40	8	0.5785
	5	41.7Kb	intact	110	47	0.587
	6	24Kb	questionable	70	33	0.5956
Pamvotica	1	20.6Kb	incomplete	50	20	0.5641
	2	6Kb	incomplete	30	7	0.5353
	3	26.1Kb	incomplete	20	23	0.5131
	4	38.6Kb	intact	150	44	0.5766
RU31B	1	46.8Kb	questionable	90	39	0.5955
	Region	Region Length	Completeness	Score	# Total Proteins	GC %
TTU2014108AME	1	24.6Kb	intact	150	30	0.5939
	2	28.4Kb	incomplete	20	22	0.559
	3	13.1Kb	incomplete	40	8	0.5212
	4	25.7Kb	incomplete	40	16	0.5615
TTU2014108ASC	1	24.6Kb	intact	150	31	0.5939
	2	28.4Kb	incomplete	20	22	0.559
	3	13.1Kb	incomplete	40	9	0.5212
	4	13.2Kb	incomplete	40	11	0.506
	5	6Kb	incomplete	30	7	0.5346
TTU2014113AME	1	29.7Kb	intact	150	43	0.5876
	2	22.4Kb	incomplete	60	31	0.5789
	3	21Kb	incomplete	40	8	0.581
TTU2014115AME	1	24.6Kb	intact	150	30	0.5939
	2	28.4Kb	incomplete	20	22	0.559
	3	13.1Kb	incomplete	40	9	0.5212
	4	13.2Kb	incomplete	40	9	0.506
	5	6.6Kb	incomplete	20	9	0.5364
TTU2014115ASC	1	24.6Kb	intact	150	31	0.5939
	2	28.4Kb	incomplete	20	23	0.559
	3	13.1Kb	incomplete	40	9	0.5212
	4	13.2Kb	incomplete	40	11	0.5061
TTU2014125ASC	1	13.1Kb	incomplete	40	8	0.5365
	2	24.5Kb	intact	150	36	0.5904
	3	50.1Kb	intact	120	43	0.5915
TTU2014130AME	1	24.5Kb	intact	150	36	0.5904
	2	50.1Kb	intact	120	43	0.5915
	3	13.1Kb	incomplete	40	8	0.5365
TTU2014130ASC	1	50.1Kb	intact	120	42	0.5915
	2	24.5Kb	intact	150	35	0.5904
	3	13.1Kb	incomplete	40	8	0.5365
TTU2014131ASC	1	24.5Kb	intact	150	36	0.5904
	2	50.1Kb	intact	120	43	0.5915
	3	13.1Kb	incomplete	40	10	0.5365
TTU2014134AME	1	50.1Kb	intact	120	40	0.5914
	2	24.5Kb	intact	150	35	0.5904
	3	13.1Kb	incomplete	40	9	0.5365
TTU2014134ASC	1	24.5Kb	intact	150	36	0.5904
	2	50.1Kb	intact	120	45	0.5915
	3	13.1Kb	incomplete	40	9	0.5365
TTU2014140ASC	1	48.9Kb	intact	120	43	0.5828
	2	24.5Kb	intact	150	36	0.5904
	3	9.3Kb	incomplete	30	10	0.5643
	4	33Kb	incomplete	50	8	0.5842
TTU2014141AME	1	11.1Kb	incomplete	40	8	0.511
	2	24.5Kb	intact	150	34	0.5904
	3	13.1Kb	incomplete	40	9	0.5365
	4	50.1Kb	intact	130	45	0.5915
TTU2014141ASC	1	50.1Kb	intact	120	43	0.5914
	2	24.5Kb	intact	150	36	0.5904
	3	13.1Kb	incomplete	40	8	0.5365
TTU2014142ASC	1	50.1Kb	intact	120	43	0.5914
	2	5.7Kb	incomplete	30	7	0.5392
	3	24.5Kb	intact	150	35	0.5904
	4	13.1Kb	incomplete	40	9	0.5365
TTU2014143AME	1	32Kb	questionable	70	32	0.5452
	2	24.5Kb	intact	150	37	0.5904
	3	13.1Kb	incomplete	40	9	0.5365
TTU2014143ASC	1	13.1Kb	incomplete	40	9	0.5365
	2	33.6Kb	questionable	80	33	0.5486
	3	24.5Kb	intact	150	35	0.5904
	4	11.2Kb	incomplete	40	8	0.5108
VBF557	1	24Kb	questionable	80	21	0.5603
