# Supplementary material for: Comparative genomics of Aeromonas veronii: Identification of a pathotype impacting aquaculture globally
Source: PLoS One. 2019 Aug 29;14(8):e0221018. doi: 10.1371/journal.pone.0221018 (PMC6715197; doi:10.1371/journal.pone.0221018)
Supplement: S4 Table — (XLSX) [file pone.0221018.s004.xlsx]

## Sheet: CRISPR
	Confirmed and Questionable CRISPRs	Direct repeat	Spacer	Direct repeat length	Number of spacers	CRISPR length
A. veronii A29	1-Confirmed CRISPRs	GTCCTACTGGACTACGCCCTGACTAAAGGGATTAAGAC	CAACCCCACGCTGTCTATTCCTATACTAACATAG	38	3	253
		GTCCTACTGGACTACGCCCTGACTAAAGGGATTAAGAC	TCCAGCAAAGCTGTTGAGTAACACGCCCACACAG
		GTCCTGTTGGACCACGCCCTGACTAAAGGGATTAAGAC	GCAAGTTCGATGAAATCATTTTCTACTGACATAG
		GTCCTACTGGACTACGCCCTGACTAAAGGGATTGGCTG
	2-Confirmed CRISPRs	GTCCTGTTGGACCATGCCCTGACTAAAGGGATTAAGAC	TAATCTCGGAGCTGGCGTACGGTACGAGGCTTAC	38	9	684
		GTCCTGTTGGACCATGCCCTGACTAAAGGGATTAAGAC	GTGTCGGGTAGACTTCGTGGTCCCAGTTCAGCAG
		GTCCTGTTGGACCATGCCCTGACTAAAGGGATTAAGAC	GATCAGCGCCTCACCAGTCACTGGATCTTTCTTG
		GTCCTGTTGGACCATGCCCTGACTAAAGGGATTAAGAC	TGGGCACACTGGCATCTATGCCGATGGGTGGTGG
		GTCCTGTTGGACCATGCCCTGACTAAAGGGATTAAGAC	ACCAGTGCCTTTGCGCAGTTGTTTAACGTACTTC
		GTCCTGTTGGACCATGCCCTGACTAAAGGGATTAAGAC	CGAACTTCGTGCGCCGAGTAGTCCACCTTGATAA
		GTCCTGTTGGACCATGCCCTGACTAAAGGGATTAAGAC	TCATGCCGGACATCACCATCATTTGCATCATTTG
		CTCCTGTTGGACCATGCCCTGACTAAAGGGATTACGAC	GCCATGGTGCTGAGCGCTTCAGCGCAGAACAGCT
		GTCCTGTCGGACCACGCCCTGACTAAAGGGATTAAGAC	CGTTCTTCAAGTACCCCAATCGCACGAAGTTGT
		GTCCTGTCGGACCACGCCCTGACTAAAGGGATGAGATA
	1-Questionable CRISPR	GCCGACGCCCTGCTGGCGAGTCTG	ATGCAGGAGCATGAGGATGCGTGATGAGGTAAGG	24	1	81
		GCCGACGCCCTGCTGGCGAGCCTG
	2-Questionable CRISPR	ACTAAACGCCAAGGTTTGATCCGAATGAAATCTG	CATATGCGAGCGACGATGGCGCTGGCCGTTTTATCTGT	34	1	105
		ACTAAACGCTAAGGTTTGATCCGAATGAAATCTG
	3-Questionable CRISPR	GGTCTGTAAGGATCGCTGATAGAGACC	CGATGACATTGCACGGTGGCAGTACCAACGCCCACTACCTGCACAAGAAGTTG	27	1	106
		GGTCTGTAAGTATCGCTGATAGAGACC
	4-Questionable CRISPR	GATCAATTGTCAGCACGGTTTTTCATTTGGTCAGGCGTGAGCT	GTGTGCAGATTGACCGCTATTTTCGCTGGCGGACGGTTTCATACGG	43	1	131
		GATCAATTGTCAGCACGGTTTTTCATTTGGTTAGGCGTGAGCT
A. veronii Ae52	1-Questionable CRISPR	ACCAGAGAAGTACCATCCCCTTTCGGGCGGTTTCGGTCTGGAAGT	GGTTGAGTACGTTGGCGAGTAACGTACT	45	1	117
		ACCAGAGAAGTACCATCCCCTTCCGGGCGGTTTCGGTCTGGAAGT
	2-Questionable CRISPR	ACAGATTTCATTCGGATCAAACCTTAGCGTTTAGT	ACAGATAAAACGGCCAGCGCCATCGTCGCTCGCATAT	35	1	106
		ACAGATTTCATTCGGATCAAACCTTGGCGTTTAGT
	3-Questionable CRISPR	ACCGGCTCGCCACAGTGAAAACAG	GGGGTCATGCTTTATGTCCCCCTGAATGCAGAATGCAAGCAGCAGGAGCGCTGACGAGC	24	1	106
		ACCGGCTCGCCACAGTGAGAACAG
A. veronii AER39	1-Questionable CRISPR	GATGAGCAGGATTACTTCATATACACACC	AGCTCAAACAGCCGCAGACATGCCAGATTACACATCCGCATCGCCGTACT	29	1	107
		GATGAGCAGGATTACTTCGTATACACACC
	2-Questionable CRISPR	CAGATTTCATTCGGATCAAACCTTAGCGTTTAGT	ACAGATAAAACGGCCAGCGCCATCGTCGCTCGCATATG	34	1	105
		CAGATTTCATTCGGATCAAACCTTGGCGTTTAGT
	3-Questionable CRISPR	CTGTTCTCACTGTGGCGAGCCGGT	GCTCGCCAGCGCCCCTGCTGCTTGCATTCTGCATTCAGGGGGGCATCAATCATGAGCCC	24	1	106
		CTGTTTTCACTGTGGCGAGCCGGT
	4-Questionable CRISPR	TCGTCTTCCACTATGATCGCTTTCA	ACATGACATTGCCCCCTGAAGGAGCACAGGAGAAGCAAGCTCCTCACGAATCAAACAT	25	1	107
		TCGTCTTCCACAATGATCGCTTTCA
A. veronii AER397	1-Questionable CRISPR	GGTGGTTTCGGTCTGGAAGTGGT	TGAGTACATCGGCGAGTAAAGTTCCACCAGAGAAGTACCATTCCCTTCCG	23	1	95
		GGTGGTTTCGGTCTGGAAGTCGT
	2-Questionable CRISPR	CGGTGATGGCTGCACTTCTCGACGCCTGTTGCACCTTGATGATGGGATCAGTT	ACTGCGTGCATATTTCACCTCCAGAAAACGAACCGGGAAGGCGAAGAGGGTGT	53	1	106
		CGGTGATGGCTGCACTTCTCGATGCCTGTTGCACCTTGATGATGGGATCAGTT
	3-Questionable CRISPR	TAATCCGTATGTCACTGGTTCAAGTCC	AGTAGGAGGAGCCACTTTTCCCTCGTAGTTCAGTCGGTAGAACGGCGGACTGT	27	1	106
		TAATCCGTATGTCACAGGTTCAAGTCC
	4-Questionable CRISPR	GCCTAACCAAATGAAAAACCGTGCTGACAATTGATCCCG	CATGAAACCGTCTGCCAGCGAAAATAGCGGTCAATCTGCACATAGCTCAG	39	1	127
		GCCTGACCAAATGAAAAACCGTGCTGACAATTGATCCCG
	5-Questionable CRISPR	CAGATTTCATTCGGATCAAACCTTAGCGTTTAGT	ACAGATAAAACGGCCAGCGCCATCGTCGCTCGCATATG	34	1	105
		CAGATTTCATTCGGATCAAACCTTGGCGTTTAGT
	6-Questionable CRISPR	CAGCAGGTCTGGGTCGCCGTCTGA	TGTCGACAACCCCCAGATCTATGTCGGTACAGGGATACCCCGTTGAAGTGCGCGAC	24	1	103
		CAGCAGGTCTGGGTCGCCGTCTAA
	7-Questionable CRISPR	GCCGACGCCCTGCTGGCGAGTCTG	ATGCAGGAGCATGGGGATGCGTGATGAGGTAAGG	24	1	81
		GCCGACGCCCTGCTGGCGAGCCTG
A. veronii AMC34	1-Questionable CRISPR	ACTAAACGCCAAGGTTTGATCCGAATGAAATCTG	CATATGCGAGCGACGATGGCGCTGGCCGTTTTATCTGT	34	1	105
		ACTAAACGCTAAGGTTTGATCCGAATGAAATCTG
	2-Questionable CRISPR	ACTTCAGGTCTGGCCTTGTGTCC	TCGTTCGTTTGATACCGGAATTTCCTGTGTCAAAATTGTGTTAATG	23	1	91
		ACTTCAGGTCTGCCCTTGTGTCC
	3-Questionable CRISPR	TTTGCACTGCCGTCTAATCATCAGAAGTTGGCAACAGGAG	CCAACATGAAGCCATTTATGGCTATGGTGG	40	1	109
		TTTGCACTGCCGTCTAATCATCAGAAGTTGGCAACAGGAG
A. veronii AMC35	1-Confirmed CRISPRs	TCCACCGCCACCGTGACGCAAGAGGC	CACCAAAGCCGTTGTCACACCGGCCAAACAGGCTGTCAGCAGC	26	5	371
		GCCGCTGCGACCGTAACCCAAGAAGC	CACCAAGGCCGTTGCCGCTCCTACCAAGCAAGCCGTCAGCAGC
		GCTGCTGCGACCGCAACGCAAGAAGC	CACCAAGGCTGTTGCCGCGCCTGCCAAACAGGCTGTCAGCAGT
		GCCGCGGCGACCGTGACACAGGAAGC	CACCAAAGCCGTTGCCGCTCCTGCCAAGCAAGCCGTCAGCAGC
		GCCGCTGCGACCGTGACGCAAGAGGC	AACCAAGGCTGTTGCCTCTCCAGCCAAACAGACCGTCAGCAGT
		GCCGCTGCGACCGTGACGCAAGAGGC
	1-Questionable CRISPR	GCCGCTGCGACCGTGACGCAAGAGGC	AACCAAGGCTGTTGCCGCTCCGGCCAAACAAGCCGTCAGCAGC	26	2	163
		GCCGCTGCGGCCGTGACGCAAGAGGC	CACCCAGGCTGTTTCCGCTCCGGCCAAACAGACCGTCAGCAGC
		GCTACAGCAACCGTGACACAAGAAGC
	2-Questionable CRISPR	AAGCGCCGACGCCCTGCTGGCGA	TTCTGATGCAGGAGCATGGGGATGCGTGATGAGGT	23	1	80
		AAGGGCCGACGCCCTGCTGGCGA
	3-Questionable CRISPR	TCAGGGATAGCTCAGCGTCTCCTTGATAAGAGGCAGCTGGGC	CTTGATCCATGCCGGATTGCAATAGGTTCCCCAGTCGCAGGCCTGACTCGACATCATT	42	1	141
		TCAGGGATAGTTCAGCGTCTCCTTGATAAGAGGCAGCTGGGC
	4-Questionable CRISPR	CTGTTCTCACTGTGGCGAGCCGGT	GTTCGCCAGCGCCCCTGCTGCTTGCATTCTGCATTCAGGGGGGCATAACGCATGACTCC	24	1	106
		CTGTTTTCACTGTGGCGAGCCGGT
	5-Questionable CRISPR	CATCTTTAACCATCGCAATGAAAACACCGTGATCGAAACCCAGAGCGTGGC	GTGAGGGTTGTCGGTGTCGAACAGGTAGACAGACGCCGCAA	51	1	142
		CATCTTTAACCATCGCAACGAAAACACCGTGATCGAAACCCAGAGCGTGGC
	6-Questionable CRISPR	GTAGCGGCACTGATTGCCGTGTTTGTGAAGCACCAGATGCGCGGCAA	GGCTGACAAGTAACAGGATAACGTCCATGCGTTTCTACACAGGATTAGCGCTCGCG	47	1	149
		GTAGCGGCACTGATTGCCGTGTTCGTGAAGCACCAGATGCGCGGCAA
	7-Questionable CRISPR	TCGCCCCCAACCGCCATATCATCACC	CCCAATCTGCAAAAACGGGAGTCGGCCTAAGCAGGCTGGGCGCCCGAG	26	1	99
		ATCGCCCCAACCGCCATATCATCACC
	8-Questionable CRISPR	CAGATTTCATTCGGATCAAACCTTAGCGTTTAGT	ACAGATAAAACGGCCAGCGCCATCGTCGCTCGCATATG	34	1	105
		CAGATTTCATTCGGATCAAACCTTGGCGTTTAGT
A. veronii ARB3	1-Questionable CRISPR	GTCCTGATCTTCGACGTGGAACTG	TTGGGTATCCAGTAACCGCGCAGGACGCTCCAGTGGCAATATCCCACTGAGCGCCA	24	1	103
		GTCCTGATCTTCGACGTGGAGCTG
	2-Questionable CRISPR	CTGTTCTCACTGTGGCGAGCCGGT	TCTCGCCACCGCCCCTGCTGCTTGCATTCTGCATTCAGGGGGGCATAACGCATGACCCC	24	1	106
		CTGTTTTCACTGTGGCGAGCCGGT
	3-Questionable CRISPR	ACAGATTTCATTCGGATCAAACCTTAGCGTTTAGT	ACAGATAAAACGGCCAGCGCCATCGTCGCTCGCATAT	35	1	106
		ACAGATTTCATTCGGATCAAACCTTGGCGTTTAGT
	4-Questionable CRISPR	CGGGCAGTCCAGATTCCTCGAGGGG	AGGGCGTGGGATTTGTGTGTTCACCATGGATAAGGGGGCAGCAAACTCGCGCTCAGGTA	25	1	108
		CGGGCAGCCCAGATTCCTCGAGGGG
	5-Questionable CRISPR	TGTCATTTCCGTGCGGTAGCTATGG	CAAATGAAAAGCAACTAGAAAACGTGGCTTGAATGAGATTCGGGAAT	25	1	96
		TGTCATTGCCGTGCGGTAGCTATGG
A. veronii AVNIH1	1-Confirmed CRISPRs	CCCAGCGACTGACCCGAGGGACTA	CTCCAAAAATCCCAATCTGGGAGAAATGGAGTA	24	4	250
		CCCAGCGACTGACCTTGGGACTGG	TAAATAATCCGGATTCCGGAAAACTTACCACCTG
		CCTAGCGACTGACCTTGGGACTGG	AGAAAAATGGCCTAGGGGCAAAAATCTCCA
		CCCAGCGTCTGACCCGAGGACCGC	CTGCTGCAAAATGGCTCAAGGACAAAATGCAGCA
		CCCAGCGACTGACCTTGGGACTGT
	1-Questionable CRISPR	CTGTTCTCACTGTGGCGAGCCGGT	TCTCGCCAGCGCCCCTGCTGCTTGCATTCTGCATTCAGGGGGACATAAAGCATGACCCC	24	1	106
		CTGTTTTCACTGTGGCGAGCCGGT
	2-Questionable CRISPR	CTGTGGCGCATTGGCCTCCTGGTATGCAGCAAGGAGAGTGGTATGA	GCCAACAACCGCGAGATACGCCAGCATGCTGGCTCTCACACCTGATA	46	1	138
		CTGTGGCGCATTGGCCTCCTGGTATGCGGCAAGGAGAGTGGTATGA
	3-Questionable CRISPR	TCGCCAGCAGGGCGTCGGCCCTT	ACCTCATCACGCATCCCCATGCTCCTGCATCAGAA	23	1	80
		TCGCCAGCAGGGCGTCGGCGCTT
	4-Questionable CRISPR	TTTTGCCCCCAAGGGCATTTTTAC	CCAGTGCGTAAGGGCGTCCTCGTGTCTGGCGTCGGGTGAGCAA	24	1	90
		TTTTGCCCCCAAGGGCATTTTTAC
	5-Questionable CRISPR	ACAGTCCCAAGGTCAGTCGCTGGGT	AGGTGTCCAGATTCCCCAATTTGGGATTTTTGG	25	1	82
		ACAGTCCCAAGGTCAGACGCTGGGT
	6-Questionable CRISPR	ACTAAACGCCAAGGTTTGATCCGAATGAAATCTG	CATATGCGAGCGACGATGGCGCTGGCCGTTTTATCTGT	34	1	105
		ACTAAACGCTAAGGTTTGATCCGAATGAAATCTG
	7-Questionable CRISPR	GCAACGGAGTAACTTGGCTTCAGGCCC	TTTTATTAAGGATGTCTTGGAGTTGAAACAGAAGAATATCAAGGCCGCAGCGCTCGGCT	27	1	112
		GCAACGGAGTAACTTGGCTTCAGGCCC
A. veronii AVNIH2	1-Confirmed CRISPRs	CGGTTCATCCCAACATGCGCGGGGAGCTG	CTGGATGCCTTGATAGCAATGCAAGGCCAACTGCG	29	72	4430
		CGGTTCATCCCCACGGGTGCGGGGAGCTG	CAAGTGTTCCTCCTCGATCCTGCGACACTGAG
		CGGTTCATCCCCGCGTGCGCAGGGAACAG	CAATGGCGCCTCGCCACGCCACAGCAGAGACT
		GGCTTCATCCCCGCGTGCGCGGGGAGCAG	GAACGATCTGGTGTTGACCGGCTACGTGGTCGA
		CGGTTCATCCCCGCGTGCGCGGGGAGCAG	CCGGTACGCACCTCCTTGGCCTTCTCCGGGTA
		CGGTTCATCCCCGCGTGCGCGGGGAGCAG	GCCGCCTTGGTGGCCTTCACCACCAACGTGAA
		CGGTTCATCCCCGCGTGCGCGGGGAGCAG	TAGCAAACCAACGAGATAGCTAACAGGAGAAA
		CGGTTCATCCCCGCGTGCGCGGGGAGCAG	TTAATCTGTGCGTTGGCAGAGTCAGCAACTAC
		CGGTTCATCCCCGCGTACGCGGGGAGCAG	GTTGGTGATAGTGCAAGTGAATTCCTCCGCAAA
		CGGTTCATCCCCGCGTGCGCGGGGAGCAG	CTAATCATGTGGGTCTGGGTCTTGGCGCCCAG
		CGGTTCATCCCCGCGTGCGCGGGGAGCAG	TTCCTCGTCGTCTTTGCTGACGGTCACAATCA
		CGGTTCATCCCCGCGTGCGCGGGGAGCAG	GAAGCCGACCGACAGCATCACCTGCACCACCT
		CGGTTCATCCCCGCGTGCGCGGGGAGCAG	TTTGGAATGCCTCCCCGAGGCAGGTACACCCC
		CGGTTCATCCCCGCGTGCGCGGGGAGCAG	TTCCGCCAGGGTGATAATGGCGCGGCACATCC
		CGGTTCATCCCCGCGTGCGCGGGGAGCAG	TATCCAGGCGGCGGTACTCTTCGCGGCTGACG
		CGGTTCATCCCCGCGTGCGCGGGGAGCAG	TTCCCCTGGGCATCGACCACAGTGTGATCGGC
		CGGTTCATCCCCGCGTGCGCGGGGAGCAG	CCAAGCAACCCCCCAGAGGCGTTTTAAGAGGG
		CGGTTCATCCCCGCGTGCGCGGGGAGCAG	GCGGCCGTCAGCTCCTGACCCTGCTCGGTAAC
		CGGTTCATCCCCGCGTGCGCGGGGAGCAG	AAATGATCGCTTCGTTATCGTAAAGAACCAGA
		CGGTTCATCCCCGCGTGCGCGGGGAGCAG	CGGCGCAGGATGGCGCAGGCCACGGCCTGTTG
		CGGTTCATCCCCGCGTGCGCGGGGAGCAG	AACGCACAGAGCGCCACCTTGGCGGTAGATAT
		CGGTTCATCCCCGCGTGCGCGGGGAGCAG	TCCGGCAACGAGCCGGGCGCCAAGCAACATCG
		CGGTTCATCCCCGCGTGCGCGGGGAGCAG	GCCCATCCTGGTGTCTATCGTTCATGTATAGC
		CGGTTCATCCCCGCGTGCGCGGGGAGCAG	TGGTGTGCTGGCGCTCACGGCTCCATGTACCC
		CGGTTCATCCCCGCATGCGCGGGGAGCAG	GCAAGGCCTGCGATGCAGATGGCCTTGATAAC
		CGGTTCATCCCCGCGTGCGCGGGGAGCAG	TTGCTTGGTGCTCAAAAATCGGAGCGCAAGCC
		CGGTTCATCCCCGCGTGCGCGGGGAGCAG	TCGATCATGTAGAGGTTGTTCATCCGCCACCA
		CGGTTCATCCCCGCGTGCGCGGGGAGCAG	AGGCGTCATCCAAACACTCCCAGGCCAGCGGC
		CGGTTCATCCCCGCGTGCGCGGGGAGCAG	TGGGTCAGCGCTGGGCGGTCGCCTGGCTTCCA
		CGGTTCATCCCCGCGTGCGCGGGGAGCAG	CAGCGCGATGGCCTGCGGGATTTTCTCGTGGT
		CGGTTCATCCCCGCGTGCGCGGGGAGCAG	GATAACGCTCGGCGCACCGACCACACCGATCC
		CGGTTCATCCCCGCGTGCGCGGGGAGCAG	GGGAACCGCTTGAGCGCAATTGTGAATTCCTG
		CGGTTCATCCCCGCGTGCGCGGGGAGCAG	CGCAGTTTCTTCCCCGCCACCGAGCGGGTGAT
		CGGTTCATCCCCGCGTGCGCGGGGAGCAG	TTCAGCCTGAGCGAGGAGCAGGTCAAAGCCAA
		CGGTTCATCCCCGCGTGCGCGGGGAGCAG	CTCAAGTTCCCGGTCTATCAGTCGGTTGGCAG
		CGGTTCATCCCCGCGTGCGCGGGGAGCAG	CGGATTTCTCCTGCTGGTCTGGGTACGGCTAA
		CGGTTCATCCCCGCGTGCGCGGGGAGCAG	GTAAACTGGCCGGGGACATCGCTCCCGCCATC
		CGGTTCATCCCCGCGTGCGCGGGGAGCAG	CTATACGGTGTTATTCCGGAGCGGTTCATACA
		CGGTTCATCCCCGCGTGCGCGGGGAGCAG	ATGACAGACGGAGTGATCGCCCAATGATCGGC
		CGGTTCATCCCCGCGTGCGCGGGGAGCAG	GTTGAATCCCGGGCTGAGTTCGAGGCGCGCCG
		CGGTTCATCCCCGCGTGCGCGGGGAGCAG	CCCCATCTGCTTTTTGCCGGACGCGAGATCAT
		CGGTTCATCCCCGCGTGCGCGGGGAGCAG	TGGCGATGATCTCATTGCCGATGATCATATTG
		CGGTTCATCCCCGCGTGCGCGGGGAGCAG	CAGGTCATCATGGAATCAAACCAGGTGCGGTA
		CGGTTCATCCCCGCGTGCGCGGGGAGCAG	ACCGGCGGTGTACCCAACCAGCGCAGCGCAGA
		CGGTTCATCCCCGCGTGCGCGGGGAGCAG	CTCAATCGGCGCCCCGTCATCCGTCTCACCCA
		CGGTTCATCCCCGCGTGCGCGGGGAGCAG	ACCGATGACACCACCCGACCATAGCAGGCCAC
		CGGTTCATCCCCGCGTGCGCGGGGAGCAG	TCACACCTGGACGGGGTGAATTGCTACAAAGC
		CGGTTCATCCCCGCGTGCGCGGGGAGCAG	ACCATCGAAAAAAACGTGCAATTGCAGGTCGC
		CGGTTCATCCCCGCGTGCGCGGGGAGCAG	GCCGCCTCTATCAGCTGAAAAATCGCGGTTCG
		CGGTTCATCCCCGCGTGCGCGGGGAGCAG	CCCAGCGCCGCAGCATGATCAGCAGCAATATC
		CGGTTCATCCCCGCGTGCGCGGGGAGCAG	GTAGCCGACCATGATGGAGACCATTGTTACACT
		CGGTTCATCCCCGCGTGCGCGGGGAGCAG	GAAATCATTAAATCCTGATCCGGTGTTGTCGC
		CGGTTCATCCCCGCGTGCGCGGGGAGCAG	GGTCACGTACACCCGCGCCACATCGAACAGGT
		CGGTTCATCCCCGCGTGCGCGGGGAGCAG	GCTGGCAAACAGCCGACCATTCTGGTCGTACAG
		CGGTTCATCCCCGCGTGCGCGGGGAGCAG	GGCTTGATGCGACTCAGCAGGTGATGGGAGTG
		CGGTTCATCCCCGCGTGCGCGGGGAGCAG	ATTAGAGCCCGGAGTTGTCACAAAAGCAGATA
		CGGTTCATCCCCGCGTGCGCGGGGAGCAG	CAACCCGTGTATTTCACGTACAGCATCAGCAT
		CGGTTCATCCCCGCGTGCGCGGGGAGCAG	TGCAGATCGATCGCTAACCTGATCACCAGCTG
		CGGTTCATCCCCGCGTGCGCGGGGAGCAG	CGCACCAGGGCGATCGGCAGATGCCCCTGCAC
		CGGTTCATCCCCGCGTGCGCGGGGAGCAG	CACTGCCGAGCAATACGATGCGCTCGGCATCG
		CGGTTCATCCCCGCGTGCGCGGGGAGCAG	GGCTGGGCATTTGTTGTCGAACAGTCGTGCAGC
		CGGTTCATCCCCGCGTGCGCGGGGAGCAG	AGAAGCAGCACCGAAGCGAGCAGCAAAGCGCC
		CGGTTCATCCCCGCGTGCGCGGGGAGCAG	CCGGTCTATGACGATGACCAGTTGGCCGCCGA
		CGGTTCATCCCCGCGTGCGCGGGGAGCAG	TTGTCACGGAATGTCTGAGGGGCAAGAGTATC
		CGGTTCATCCCCGCGTGCGCGGGGAGCAG	TTCGGCCAGTCCACCTGCTCCTCCAGGTATAC
		CGGTTCATCCCCGCGTGCGCGGGGAGCAG	GCCTGTCCACGTATGAGCGTGAGCTGGCCAAG
		CGGTTCATCCCCGCGTGCGCGGGGAGCAG	GCTCCCTCCTTGCTTCCTCCCTCAGCCGTATC
		CGGTTCATCCCCGCGTGCGCGGGGAGCAG	TTAAGGATCTCAACACCGAATTTCAGACCTCT
		CGGTTCATCCCCGCGTGCGCGGGGAGCAG	GCTCCCTCCTTGCTTCCTCCCTCAGCCGTCTCC
		TGGTTCATCCCCGCGTGCGCGGGGAGCAG	ACTCATCAGAACTTACTCACGGGTTCAGACGA
		CGGTTCATCCCCGCGTGCGCGGGGAGCAG	CTAATGCGCTGCGTCCAGGTTACCGCCGAAGG
		CGGTTCATCCCCGCGTGCGCGGGGAGCAG	GCTTGGCGTGTACCTGGTCGAACATGTCCGAGC
		CGGTTCATCCCCGCGTGCGCGGGGAGCAG
	1-Questionable CRISPR	AAGCGCCGACGCCCTGCTGGCGA	TTCTGATGCAGGAGCATGGGGATGCGTGATGAGGT	23	1	80
		AAGGGCCGACGCCCTGCTGGCGA
	2-Questionable CRISPR	TTACTGGATACCCAGCAGCTCCACGTCAAA	GATCGGCACGGGCGCGCAGTGGGATATTGCCACTGGAGCATCCTGCGCAG	30	1	109
		TTACTGGATACCCAGCAGCTCTACGTCAAA
	3-Questionable CRISPR	CTGTGGCGCATTGGCCTCCTGGTATGCAGCAAGGAGAGTGGTATGA	GCCAACAACCGCGAGATACGCCAGCATGCTGGCTCTCACACCTGATA	46	1	138
		CTGTGGCGCATTGGCCTCCTGGTATGCGGCAAGGAGAGTGGTATGA
	4-Questionable CRISPR	ACTAAACGCCAAGGTTTGATCCGAATGAAATCTG	CATATGCGAGCGACGATGGCGCTGGCCGTTTTATCTGT	34	1	105
		ACTAAACGCTAAGGTTTGATCCGAATGAAATCTG
	5-Questionable CRISPR	CTGTTACTTGTCAGCCTTGCCGCGCATCTGGTGCTTCACGAACAC	GGCAATCAGTGCAGCTACCGCGAGCGCTAATCCTGTGTAGAAACGCATGGATGTTATC	45	1	147
		CTGTTACTTGTCAGCCTTGCCGCGCATCTGGTGCTTCACAAACAC
A. veronii B565	1-Questionable CRISPR	ACTAAACGCCAAGGTTTGATCCGAATGAAATCTG	CATATGCGAGCGACGATGGCGCTGGCCGTTTTATCTGT	34	1	105
		ACTAAACGCTAAGGTTTGATCCGAATGAAATCTG
	2-Questionable CRISPR	CGGGATCAATTGTCAGCACGGTTTTTCATTTGGTCAGGC	CTGAGCTATGTGCAGATTGACCGCTATTTTCGCTGGCAGACGGTTTCATG	39	1	127
		CGGGATCAATTGTCAGCACGGTTTTTCATTTGGTTAGGC
	3-Questionable CRISPR	TCAGGGATAGATGCTCACTTCTATCAGATTCTGATCCGGGTCGAGGAAGTA	GAATGATTCTGATAGGTGTTGCACCGTCAGGCGCCGCGCCAACCCTG	51	1	148
		TCAGGGATAGATGCTCACTTCTATCAGGTTCTGATCCGGGTCGAGGAAGTA
	4-Questionable CRISPR	AACTGATCCCATCATCAAGGTGCAACAGGCATCGAGAAGTGCAGCCATCACCG	ACACCCTCTTCGCCTTCCCGGTTCGTTTTCTGGAGGTGAAATATGCACGCAGT	53	1	158
		AACTGATCCCATCATCAAGGTGCAACAGGCGTCGAGAAGTGCAGCCATCACCG
	5-Questionable CRISPR	ACGACTTCCAGACCGAAACCACC	CGGAAGGGAATGGTACTTCTCTGGTGGAACTTTACTCGCCGATGTACTCA	23	1	95
		ACCACTTCCAGACCGAAACCACC
A. veronii CCM 4359	1-Questionable CRISPR	CGGTGATGGCTGCACTTCTCGACGCCTGTTGCACCTTGATGATGGGATCAGTT	ACTGCGTGCATATTTCACCTCCAGAAAACGAACCGGGAAGGCGAAGAGGGTGT	53	1	158
		CGGTGATGGCTGCACTTCTCGATGCCTGTTGCACCTTGATGATGGGATCAGTT
	2-Questionable CRISPR	ACGACTTCCAGACCGAAACCACC	CGGAAGGGAATGGTACTTCTCTGGTGGAACTTTACTCGCCGATGTACTCA	23	1	95
		ACCACTTCCAGACCGAAACCACC
	3-Questionable CRISPR	ACTAAACGCCAAGGTTTGATCCGAATGAAATCTG	CATATGCGAGCGACGATGGCGCTGGCCGTTTTATCTGT	34	1	105
		ACTAAACGCTAAGGTTTGATCCGAATGAAATCTG
	4-Questionable CRISPR	CGGGATCAATTGTCAGCACGGTTTTTCATTTGGTCAGGC	CTGAGCTATGTGCAGATTGACCGCTATTTTCGCTGGCAGACGGTTTCATG	39	1	127
		CGGGATCAATTGTCAGCACGGTTTTTCATTTGGTTAGGC
A. veronii CCM 7244	1-Questionable CRISPR	CAACTTCAGCCATGCCAGCTTCG	CCAACCAGATCACCGCCAAAAGCTACTTCTGCGAGGCCCATCTGACCGGCAA	23	1	97
		CAACTTCAGCTATGCCAGCTTCG
	2-Questionable CRISPR	TTTCAATTCTTGCTCTTGAAAGAG	TCATCGCAACCTGTGGTGCGTATCACTGG	24	1	79
		TTTCAATTCTTGCTCTTGAAAGAG
	3-Questionable CRISPR	GATGAGCAGGATTACTTCATATACACACCCGCTCAAA	CAGCCGCAGACATGTCAGATTACATATCCGCATCGCCGAACT	37	1	115
		GATGAGCAGGATTACTTCATATACACACCTGCTCAAA
	4-Questionable CRISPR	CAGCGAAAATAGCGGTCAATCTGCACATAGCTCACG	CCTGACCAAATGAAAAACCGTGCTGACAATTGATCCCGCATGAAACCGTCTGT	36	1	124
		CAGCGAAAATAGCGGTCTATCTGCACATAGCTCACG
	5-Questionable CRISPR	ACTAAACGCCAAGGTTTGATCCGAATGAAATCTG	CATATGCGAGCGACGATGGCGCTGGCCGTTTTATCTGT	34	1	105
		ACTAAACGCTAAGGTTTGATCCGAATGAAATCTG
	6-Questionable CRISPR	CTGTTCTCACTGTGGCGAGCCGGT	TCTCGCCACCGCCCCTGCTGCTTGCATTCTGCATTCAGGGGGGCATAACGCATGACTCC	24	1	106
		CTGTTTTCACTGTGGCGAGCCGGT
	7-Questionable CRISPR	GCATTTCACTTCCCTTCCCTTGTCTGGG	GATTTGTCCGAACGCCATCTACCGCAGTCATAGAAGGAGGAATGGATCATGTTGCATGAC	28	1	115
		GCATTTCACTTCCCTTCCCTTGTCTGGG
A. veronii CECT 4257	1-Questionable CRISPR	GCCTAACCAAATGAAAAACCGTGCTGACAATTGATCCCG	CATGAAACCGTCTGCCAGCGAAAATAGCGGTCAATCTGCACATAGCTCAG	39	1	127
		GCCTGACCAAATGAAAAACCGTGCTGACAATTGATCCCG
	2-Questionable CRISPR	TCAGGGATAGATGCTCACTTCTATCAGATTCTGATCCGGGTCGAGGAAGTA	GAATGATTCTGATAGGTGTTGCACCGTCAGGCGCCGCGCCAACCCTG	51	1	148
		TCAGGGATAGATGCTCACTTCTATCAGGTTCTGATCCGGGTCGAGGAAGTA
	3-Questionable CRISPR	AACTGATCCCATCATCAAGGTGCAACAGGCATCGAGAAGTGCAGCCATCACCG	ACACCCTCTTCGCCTTCCCGGTTCGTTTTCTGGAGGTGAAATATGCACGCAGT	53	1	158
		AACTGATCCCATCATCAAGGTGCAACAGGCGTCGAGAAGTGCAGCCATCACCG
	4-Questionable CRISPR	CAGCAGGTCTGGGTCGCCGTCTGA	TGTCGACAACCCCCAGATCTATGTCGGTACAGGGATACCCCGTTGAAGTGCGCGAC	24	1	103
		CAGCAGGTCTGGGTCGCCGTCTAA
	5-Questionable CRISPR	ACGACTTCCAGACCGAAACCACC	CGGAAGGGAATGGTACTTCTCTGGTGGAACTTTACTCGCCGATGTACTCA	23	1	95
		ACCACTTCCAGACCGAAACCACC
	6-Questionable CRISPR	CAGATTTCATTCGGATCAAACCTTAGCGTTTAGT	ACAGATAAAACGGCCAGCGCCATCGTCGCTCGCATATG	34	1	105
		CAGATTTCATTCGGATCAAACCTTGGCGTTTAGT
A. veronii CECT 4486	1-Questionable CRISPR	TTTCAATTCTTGCTCTTGAAAGAG	TCATCGCAACCTGTGGTGCGTATCACTGG	24	1	76
		TTTCAATTCTTGCTCTTGAAAGAG
	2-Questionable CRISPR	GATGAGCAGGATTACTTCATATACACACCCGCTCAAA	CAGCCGCAGACATGTCAGATTACATATCCGCATCGCCGAACT	37	1	115
		GATGAGCAGGATTACTTCATATACACACCTGCTCAAA
	3-Questionable CRISPR	CAGCGAAAATAGCGGTCAATCTGCACATAGCTCACG	CCTGACCAAATGAAAAACCGTGCTGACAATTGATCCCGCATGAAACCGTCTGT	36	1	115
		CAGCGAAAATAGCGGTCTATCTGCACATAGCTCACG
	4-Questionable CRISPR	CAGATTTCATTCGGATCAAACCTTAGCGTTTAGT	ACAGATAAAACGGCCAGCGCCATCGTCGCTCGCATATG	34	1	105
		CAGATTTCATTCGGATCAAACCTTGGCGTTTAGT
	5-Questionable CRISPR	CGAAGCTGGCATAGCTGAAGTTG	TTGCCGGTCAGATGGGCCTCGCAGAAGTAGCTTTTGGCGGTGATCTGGTTGG	23	1	97
		CGAAGCTGGCATGGCTGAAGTTG
	6-Questionable CRISPR	ACCGGCTCGCCACAGTGAAAACAG	GGAGTCATGCGTTATGCCCCCCTGAATGCAGAATGCAAGCAGCAGGGGCGGTGGCGAGA	24	1	106
		ACCGGCTCGCCACAGTGAGAACAG
	7-Questionable CRISPR	CCCAGACAAGGGAAGGGAAGTGAAATGC	GTCATGCAACATGATCCATTCCTCCTTCTATGACTGCGGTAGATGGCGTTCGGACAAATC	28	1	115
		CCCAGACAAGGGAAGGGAAGTGAAATGC
A. veronii CIP 107763	1-Questionable CRISPR	CCATAGCTACCGCACGGCAATGACA	ATTCCCGAATCTCATTCAAGCCACGTTTTCTAGTTGCTTTTCATTTG	25	1	96
		CCATAGCTACCGCACGGAAATGACA
	2-Questionable CRISPR	CAGATTTCATTCGGATCAAACCTTAGCGTTTAGT	ACAGATAAAACGGCCAGCGCCATCGTCGCTCGCATATG	34	1	105
		CAGATTTCATTCGGATCAAACCTTGGCGTTTAGT
A. veronii CP015448.1	1-Questionable CRISPR	GCCGACAACGTGCTGGTGCCATGGCATTGCTCATCCCACACTCCTTGATTGGC	GCTCGCGCCTCAAAACTTAAACTGTCCGGCACCACGGGGAGCCGCCTCGGACTATCC	53	1	162
		GCCGACAACGTGCTGGTGCCATGGCATTGCTCATCCCACACTCCTTGATTGGC
	2-Questionable CRISPR	TCCTCATGGATAGGCATCCGAGTCATGTCGAACCCTTGATTCGCCGTTGGCTCGG	CTTACGGGATCACTATTCCAATGCCTGATCGAGGTAGATGCAGAAGATGGGCACATG	55	1	166
		TCCTTATGGATAGGCATCCGAGTCATGTCGAACCCTTGATTCGCCGTTGGCTCGG
	3-Questionable CRISPR	CTGTTACTTGTCAGCCTTGCCGCGCATCTGGTGCTTCACGAACAC	GGCAATCAGTGCCGCCACCGCGAGCGCTAATCCTGTGTAGAAACGCATGGATGTTATC	45	1	147
		CTGTTACTTGTCAGCCTTGCCGCGCATCTGGTGCTTCACAAACAC
A. veronii Hm21	1-Questionable CRISPR	GCGGCAGAGGGCACGCCCGGCATC	CCATCACTCTTTTCAGTGACCGCCCAGTTCATCGAACTGGTGGTAAATCAGG	24	1	99
		GCGGCAGAGAGCACGCCCGGCATC
	2-Questionable CRISPR	GAGGCGATTACCAAGGATCTTCTGTTATTTATCCG	GCCGCTGCTTGTGGCGCGTAATCTCGCCCGGCCGAGGCAAAGCA	35	1	113
		GAGGCGACTACCAAGGATCTTCTGTTATTTATCCG
	3-Questionable CRISPR	ACTAAACGCCAAGGTTTGATCCGAATGAAATCTG	CATATGCGAGCGACGATGGCGCTGGCCGTTTTATCTGT	34	1	105
		ACTAAACGCTAAGGTTTGATCCGAATGAAATCTG
A.veronii LMG 13067	1-Confirmed CRISPRs	TTATTAATCCACGCGCCCGCAGGAGGCGCGAC	CTGTGCTGCCAAGGTATAGGCGCGGGTCATGTT	32	42	2804
		GTTTCAATCCACGCGCCCACAGGGCGCGCGAC	CTGTGCAAAGCGTGGGGATTCCGCCTGGTCAACAT
		GTTTCAATCCACGCGCCCGCGGAGGGCGCGAC	CTTACGATCTTCATCGTCGAGGTAGTCCTCAAC
		GTTTCAATCCACGCGCCCACAGGGGGGCGCGA	CCCAGAAGATCGGCGTTGAGCATCTTGGCTACGGT
		GTTTCAATCCACGCGCCCACGGGGGGCGCGAC	TTGTAGCGGGCCGAACTCGCCATGATCGGCTTGTT
		GTTTCAATCCACTCGCCCGCGGGGGGCGCGAC	TACGGGCCGACCGTTGCCAAGGCCATCAAGAGCGA
		GTTTCAATCCACGCGCCCGCGGGGGGCGCGAC	AGGCCAAGGGGCCTCGATGTGCTCGCCTCTCGGT
		GTTTCAATCCACGCGCCCGCGGGGGGCGCGAC	GTGGCACTGGTGGCGCTCCGCAGCCCGAGAAAGA
		GTTTCAATCCACGCGCCCGCAGAGGGCGCGAC	GGCGATACGCTTCAATTTGGGCGAACAAGTCTT
		GTTTCAATCCACGCGCCCGCGGGGGCGCGACG	GGTGTTTGCAGGGACAAACCACCAGCTGTCGGG
		GTTTCAATCCACACGCCCGCGGAGGGCGCGAC	GATCCACTTAGGTGATACTGCTCGATGGACTGTT
		GTTTCAATCCACGCGCCCGCAGGGGGCGCGAC	GGCTGTGGTGCGCGATCGCACGCTGGGCAGTATGT
		GTTTCAATCCACGCGCCCGTGGGGGGCGCGAC	TTCCTTAACTGCTGGTTCAAGCACATTCTTGGA
		GTTTCAATCCACGCGCCCGCGGAGGGCGCGAC	TGGCAAACGGCATCACCTTTGACCAGGCCCCGAGT
		GTTTCAATCCACGCGCCCGCGGGGGGCGCGAC	GCTCCAACTGGCGGCCAAGCAAGTCAATCTCCTT
		GTTTCAATCCACGCACCCGCGAGGGGCGCGAC	ACCCGACATCCTGTTCAATGGTCAGCCAATCGAA
		GTTTCAATCCACGCGCCCGCAGGGGGGCGCGA	CAACGAAACCCACGTGGCCGCCGCCGTCACGGCT
		GTTTCAATCCACGCGCCCGCGGGGGGCGCGAC	CGACTATGCGGCCAGAGGCATCAAGTTTATCGA
		GTTTCAATCCACGCGCCCGCGGGGGGCGCGAC	AGGGTGCTGGTATGTCATCAGCCCACGTTGAAAT
		GTTTCAATCCACGCGCCCGCGGGGGGGCGCGA	CGAACTCAATCACCGCCGTGGGCTTGGTGGTCAT
		GTTTCAATCCACGCGCCTGCGGGGGGCGCGAC	GGGGCATACGTCCTCGGGACGCAAGCGCCCTGCG
		GTTTCAATCCACGCGCCCGCAGGGGGCGCGAC	GCCACCTCAAGTGTGGCAGCGGTATCCCCATCAA
		GTTTCAATCCACGCGCCCGCAGGGGGCGCGAC	CGCAGATTGACCGCATCCCCGAGCCGGATGTGCT
		GTTTCAATCCACGCGCCCGCAGGGGGCGCGAC	AGATGCCATCGCGGCGAGGCAGGCGATCGCAGAT
		GTTTCAATCCACGCGCCCGCAGGGGGCGCGAC	AAAGGCCATAGCAAAGAACGGTGGCGCTTGGGAG
		GTTTCAATCCACGCGCCCGCAGGGGGCGCGAC	TCGAGCAATGCCTCATCCGCTTCTGAAACACCTG
		GTTTCAATCCACGCGCCCGCAGGGGGCGCGAC	AGCTGGATGACTTCTTTCTCGACTCGGTGGGCGA
		GTTTCAATCCACGCGCCCGCAGGGGGCGCGAC	GCCAGTGACAGTGCGGAATGTTGGCTCTACAGG
		GTTTCAATCCACGCGCCCGCAGGGGGCGCGAC	GGCGGCTACATGCAGGGTTCCGTTGTCATCATC
		GTTTCAATCCACGCGCCCGCAGGGGGCGCGAC	CACGCACGACGTCGTGCCCGGCGTGCGCAAGACT
		GTTTCAATCCACGCGCCCGCAGGGGGCGCGAC	AGGTAGTTCAACGCCTCTGCGGCCTTGGTAGCGGT
		GTTTCAATCCACGCGCCCGCAGGGGGCGCGAC	GGCCTTTGTGCGTCAGTTGCCATGTGTGATTACCG
		GTTTCAATCCACGCGCCCGCAGGGGGCGCGAC	GCATTGTTTTATTCCAGAGATTAAACAGGTAAAGG
		GTTTCAATCCACGCGCCCGCAGGGGGCGCGAC	GTTAGTCTTGCCGCCGCTGGTCGGGTGGAAGCGG
		GTTTCAATCCACGCGCCCGCAGGGGGCGCGAC	TCGTTTGAGATGCGGCCTACCGTTGCGGTTAAGAT
		GTTTCAATCCACGCGCCCGCAGGGGGCGCGAC	CTAACGGCGTACAGGCTGGCAGCATGATTAGCCA
		GTTTCAATCCACGCGCCCGCAGGGGGCGCGAC	GGCCATATGCACCGCTCATCAGGGCGGGGTGGCAT
		GTTTCAATCCACGCGCCCGCAGGGGGCGCGAC	CCGATAACGCCATTTATCGGCGCCATTTTGGTGA
		GTTTCAATCCACGCGCCCGCAGGGGGCGCGAC	AGGGCTTTCATATCACCCCGCAACTCCTCAAGCT
		GTTTCAATCCACGCGCCCGCAGGGGGCGCGAC	GGCGCTCGGTTGGGTTGCGTCTGGTCTGATGGA
		GTTTCAATCCACGCGCCCGCAGGGGGCGCGAC	CTCCTTTAAGCTCGTCACATTGCAGCAGCTCGAT
		GTTTCAATCCACGCGCCCGCAGGGGGCGCGAC	GTTGTATCGGTTCTGGTCGGCGATGGTGCGCAG
		GTTTCAATCCACGCGCCCGCAGGGGGCGCGAC
	1-Questionable CRISPR	ATTGGCCTCCTGGTATGCAGCAAGGAGAGTGGTATGA	GCCAACAACCGCGAGATACGCCAGCATGCTGGCTCTCACACCTGATACGTGGCGT	37	1	128
		ATTGGCCTCCTGGTATGCGGCAAGGAGAGTGGTATGA
	2-Questionable CRISPR	ACAGATTTCATTCGGATCAAACCTTAGCGTTTAGT	ACAGATAAAACGGCCAGCGCCATCGTCGCTCGCATAT	35	1	106
		ACAGATTTCATTCGGATCAAACCTTGGCGTTTAGT
	3-Questionable CRISPR	GTGTTTGTGAAGCACCAGATGCGCGGCAAGGCTGACAAGTAACAG	GATAACGTCCATGCGTTTCTACACAGGATTAGCACTCGCGGTAGCGGCACTCATTGCA	45	1	147
		GTGTTTGTGAAGCACCAGATGCGCGGCAAAGCTGACAAGTAACAG
A. veronii ML09-123	1-Questionable CRISPR	GGTCTGTAAGGATCGCTGATAGAGACC	CGATGACATTGCACGGTGGCAGTACCAACGCCCACTATCTGCACAAGAAGTTG	27	1	106
		GGTCTGTAAGGATCGCTGATAGAGACC
	2-Questionable CRISPR	CAGCAGGGCGACCAGCAGCAGCGAGAG	AGTCGCCAGCAGCTTGCCGGTTTTCTGAAAACGGGTGAACCAGAGCAG	27	1	101
		CAGCAGGGCGACCAGCAGCAGGGAGAG
	3-Questionable CRISPR	ATCCCCCATCGCACCAGCGACCGCCTGAGA	CCTCCTGAGGGGCTCCCTGTGCCATCGGCAGGGCCGACC	30	1	98
		ATCCCCCAACGCACCAGCGACCGCCTGAGA
	4-Questionable CRISPR	ACTAAACGCCAAGGTTTGATCCGAATGAAATCTG	CATATGCGAGCGACGATGGCGCTGGCCGTTTTATCTGT	34	1	105
		ACTAAACGCTAAGGTTTGATCCGAATGAAATCTG
	5-Questionable CRISPR	CGGGATCAATTGTCAGCACGGTTTTTCATTTGGT	CAGGTGTGAGCTATGTGCAGATTGAGCGCTATTTTCGCTGGCAGACGGTTTCATG	34	1	122
		CGGGATCAATTGTCAGCACGGTTTTTCATTTGGT
	6-Questionable CRISPR	AGTTACTCTGTTGCGACCGGACGCAGCGGCCTTGATATTCTTCTGTTT	CAACTCCAAGACATCCTTAATAAAAGGGCCTGAAGCCA	48	1	133
		AGTTACTCCGTTGCGACCGGACGCAGCGGCCTTGATATTCTTCTGTTT
	7-Questionable CRISPR	GTTCAGTCGGTAGAACGGCGAAC	ATCCAATCCGTAGATAACGGGTTAAAGTCCTTGGGAGGAGCCAATTCCCTCGTA	23	1	99
		GTTCAGTCGGTAGAACGGCGGAC
A. veronii pamvotica	1-Questionable CRISPR	TACCAAGGAGCTTCTGTTATTTATCCG	GTCGCTGCTTGTGGCGCGTAATCTCGCCCGGCCGAGGCAAAGCAGAGGCGAC	27	1	105
		TACCAAGGATCTTCTGTTATTTATCCG
	2-Questionable CRISPR	CAGATTTCATTCGGATCAAACCTTAGCGTTTAGT	ACAGATAAAACGGCCAGCGCCATCGTCGCTCGCATATG	34	1	105
		CAGATTTCATTCGGATCAAACCTTGGCGTTTAGT
	3-Questionable CRISPR	ACCCCGAGGTCTGTCCTTGAGGT	TGTGCGAAATGCTGTGATGACATTTGGCACC	23	4	235
		ACCCCGAGGTCTGTCCTTCAGGT	GTCCAAACGGGGGAGCACACTTTGGACA
		CCCCCGAGGTCTGTCTTGAGGTT	GTGCTAAAAGAGAGTTTGTCTTTTCGCAC
		CACCCGAGGCCCATCCTTGCGAT	ACTCCAAAAATGGGGAATCCCGAAAAATGGAGT
		ACCCCGAGGTCCCTCCTTCAGGT
	4-Questionable CRISPR	CCATAGCTACCGCACGGCAATGACA	ATTCCCGAATCTCATTCAAGCCACGTTTTCTAGTTGCTTTTCATTTG	25	1	96
		CCATAGCTACCGCACGGAAATGACA
	5-Questionable CRISPR	GGTAGAGGCATCCCCACGTTAAA	TAATTCAACCTCAAAGGTATATGTGGC	23	1	72
		GGTAGAGACATCCCCACGTTAAA
	6-Questionable CRISPR	CTCGCCAGCAGGGCGTCGGCCCTT	ACCTCATCACGCATCCCCATGCTCCTGCATCAGA	24	1	81
		CTCGCCAGCAGGGCGTCGGCGCTT
A. veronii RU31B	1-Questionable CRISPR	CTCGGCTTTTGTTGGCGGTATCC	TGTAGTGGTCAACTAAATCCGGACACTTGGTTAGGCCGAAT	23	1	86
		CTCGGCTTTTGCTGGCGGTATCC
	2-Questionable CRISPR	ACTAAACGCCAAGGTTTGATCCGAATGAAATCTG	CATATGCGAGCGACGATGGCGCTGGCCGTTTTATCAGT	34	1	105
		ACTAAACGCTAAGGTTTGATCCGAATGAAATCTG
	3-Questionable CRISPR	CTGCACAAGAAGTTAGGTCTGTAAGGATCGCTGATAGAGACC	CGATGACATTGCACGGTGGCAGTACCAACGCCCACTAT	42	1	121
		CTGCACAAGAAGTTGGGTCTGTAAGGATCGCTGATAGAGACC
	4-Questionable CRISPR	CGCCCGGATAACGTACCGGACGAACT	CGGAGTAGCCGCGTTTACCCCCGCCCAGAGCGAAATCCCGGTTAAATCCAAC	26	1	103
		CGCCCGGATAACGTATCGGACGAACT
A.veronii TH0426	1-Questionable CRISPR	AGATTGTTCCAGGATGCATGGGGCTTTGGACAACGACTTCAT	AGTGGTTGACGGTGAGTTTTTACAGCCCTAACAGCACAGGAATGCACGATGTGGAT	42	1	139
		AGATTGTTCCAGGATGCATGGGGCTTTGGACAACGACTTCAT
	2-Questionable CRISPR	ACTAAACGCCAAGGTTTGATCCGAATGAAATCTG	CATATGCGAGCGACGATGGCGCTGGCCGTTTTATCTGT	34	1	105
		ACTAAACGCTAAGGTTTGATCCGAATGAAATCTG
	3-Questionable CRISPR	CGGGATCAATTGTCAGCACGGTTTTTCATTTGGT	CAGGTGTGAGCTATGTGCAGATTGAGCGCTATTTTCGCTGGCAGACGGTTTCATG	34	1	122
		CGGGATCAATTGTCAGCACGGTTTTTCATTTGGT
	4-Questionable CRISPR	GAGTAACTTGGCTTCAGGCCCTTTTATTAAGGATGTCTT	GGAGTTGAAACAGAAGAATATCAAGGCCGCTGCGTCCGGTCGCAACA	39	1	124
		GAGTAACTAGGCTTCAGGCCCTTTTATTAAGGATGTCTT
	5-Questionable CRISPR	CAGCAGGGCGACCAGCAGCAGCGAGAG	AGTCGCCAGCAGCTTGCCGGTTTTCTGAAAACGGGTGAACCAGAGCAG	27	1	101
		CAGCAGGGCGACCAGCAGCAGGGAGAG
	6-Questionable CRISPR	GTTCAGTCGGTAGAACGGCGAAC	ATCCAATCCGTAGATAACGGGTTAAAGTCCTTGGGAGGAGCCAATTCCCTCGTA	23	1	99
		GTTCAGTCGGTAGAACGGCGGAC
	7-Questionable CRISPR	GGTCTGTAAGGATCGCTGATAGAGACC	CGATGACATTGCACGGTGGCAGTACCAACGCCCACTATCTGCACAAGAAGTTG	27	1	106
		GGTCTGTAAGGATCGCTGATAGAGACC
A. veronii TTU2014-108AME	1-Questionable CRISPR	GAGTAACTTGGCTTCAGGCCCTTTTATTAAGGATGTCTT	GGAGTTGAAACAGAAGAATATCAAGGCCGCTGCGTCCGGTCGCAACA	39	1	124
		GAGTAACTAGGCTTCAGGCCCTTTTATTAAGGATGTCTT
	2-Questionable CRISPR	TGTCATTTCCGTGCGGTAGCTATGG	CAAATGAAAAGCAACTAGAAAACGTGGCTTGAATGAGATTCGGGAAT	25	1	96
		TGTCATTGCCGTGCGGTAGCTATGG
	3-Questionable CRISPR	CAGATTTCATTCGGATCAAACCTTAGCGTTTAGT	ACAGATAAAACGGCCAGCGCCATCGTCGCTCGCATATG	34	1	105
		CAGATTTCATTCGGATCAAACCTTGGCGTTTAGT
	4-Questionable CRISPR	ACCGGCTCGCCACAGTGAAAACAG	GGAGTCATGCGTTATGCCCCCCTGAATGCAGAATGCAAGCAGCAGGGGCGCTGGCGAAC	24	1	106
		ACCGGCTCGCCACAGTGAGAACAG
A. veronii TTU2014-108ASC	1-Questionable CRISPR	GAGTAACTTGGCTTCAGGCCCTTTTATTAAGGATGTCTT	GGAGTTGAAACAGAAGAATATCAAGGCCGCTGCGTCCGGTCGCAACA	39	1	124
		GAGTAACTAGGCTTCAGGCCCTTTTATTAAGGATGTCTT
	2-Questionable CRISPR	TGTCATTTCCGTGCGGTAGCTATGG	CAAATGAAAAGCAACTAGAAAACGTGGCTTGAATGAGATTCGGGAAT	25	1	96
		TGTCATTGCCGTGCGGTAGCTATGG
	3-Questionable CRISPR	CAGATTTCATTCGGATCAAACCTTAGCGTTTAGT	ACAGATAAAACGGCCAGCGCCATCGTCGCTCGCATATG	34	1	105
		CAGATTTCATTCGGATCAAACCTTGGCGTTTAGT
	4-Questionable CRISPR	ACCGGCTCGCCACAGTGAAAACAG	GGAGTCATGCGTTATGCCCCCCTGAATGCAGAATGCAAGCAGCAGGGGCGCTGGCGAAC	24	1	106
		ACCGGCTCGCCACAGTGAGAACAG
A. veronii TTU2014-113AME	1-Questionable CRISPR	CTGTTCTCACTGTGGCGAGCCGGT	TCTCGCCACCGCCCCTGCTGCTTGCATTCTGCATTCAGGGAGGCATAACGCATGACCCC	24	1	106
		CTGTTTTCACTGTGGCGAGCCGGT
	2-Questionable CRISPR	AGAGATTTTGATACTGCCTCAACTGCCTCAACTGCCTCAACT	GCCTCAACTGCCTCAACTGCCTCAACTGCCTCAACTGCCTCAACT	42	2	258
		TCAACTGCCTCAACTGCCTCAACTGCCTCAACT	GCCTCAACTGCCTCAACTGCCTCAACTGCC
		TCAACTGCCTCAACTGCCTCAACTGCCTCAATTGCCTCAACT
	3-Questionable CRISPR	ACGTTATTCGCCGACGTACTCAACCACTTCCA	AACCGAAACCACCCGGAAGGGGATGGTACTTCTCTGGTAGA	32	1	104
		ACGTTATTCGCCGATGTACTCAACCACTTCCA
	4-Questionable CRISPR	GATGAGCAGGATTACTTCATATACACACCAGCTCAAACAG	CCGCAGACACGCCAGATTGCATATCTGCATCGCCGTACC	40	1	118
		GATGAGCAGGATTACTTCATATACACACCTGCTCAAACAG
	5-Questionable CRISPR	CAGATTTCATTCGGATCAAACCTTAGCGTTTAGT	ACAGATAAAACGGCCAGCGCCATCGTCGCTCGCATATG	34	1	105
		CAGATTTCATTCGGATCAAACCTTGGCGTTTAGT
	6-Questionable CRISPR	TGTCATTTCCGTGCGGTAGCTATGG	CAAATGAAAAGCAACTAGAAAACGTGGCTTGAATGAGATTCGGGAAT	25	1	96
		TGTCATTGCCGTGCGGTAGCTATGG
A. veronii TTU2014-115AME	1-Questionable CRISPR	TGTCATTTCCGTGCGGTAGCTATGG	CAAATGAAAAGCAACTAGAAAACGTGGCTTGAATGAGATTCGGGAAT	25	1	96
		TGTCATTGCCGTGCGGTAGCTATGG
	2-Questionable CRISPR	AGTTACTCTGTTGCGACCGGACGCAGCGGCCTTGATATTCTTCTGTTT	CAACTCCAAGACATCCTTAATAAAAGGGCCTGAAGCCA	48	1	133
		AGTTACTCCGTTGCGACCGGACGCAGCGGCCTTGATATTCTTCTGTTT
	3-Questionable CRISPR	CTGTTCTCACTGTGGCGAGCCGGT	GTTCGCCAGCGCCCCTGCTGCTTGCATTCTGCATTCAGGGGGGCATAACGCATGACTCC	24	1	106
		CTGTTTTCACTGTGGCGAGCCGGT
	4-Questionable CRISPR	CAGATTTCATTCGGATCAAACCTTAGCGTTTAGT	ACAGATAAAACGGCCAGCGCCATCGTCGCTCGCATATG	34	1	105
		CAGATTTCATTCGGATCAAACCTTGGCGTTTAGT
A. veronii TTU2014-115ASC	1-Questionable CRISPR	GAGTAACTTGGCTTCAGGCCCTTTTATTAAGGATGTCTT	GGAGTTGAAACAGAAGAATATCAAGGCCGCTGCGTCCGGTCGCAACA	39	1	124
		GAGTAACTAGGCTTCAGGCCCTTTTATTAAGGATGTCTT
	2-Questionable CRISPR	TGTCATTTCCGTGCGGTAGCTATGG	CAAATGAAAAGCAACTAGAAAACGTGGCTTGAATGAGATTCGGGAAT	25	1	96
		TGTCATTGCCGTGCGGTAGCTATGG
	3-Questionable CRISPR	CAGATTTCATTCGGATCAAACCTTAGCGTTTAGT	ACAGATAAAACGGCCAGCGCCATCGTCGCTCGCATATG	34	1	105
		CAGATTTCATTCGGATCAAACCTTGGCGTTTAGT
	4-Questionable CRISPR	ACCGGCTCGCCACAGTGAAAACAG	GGAGTCATGCGTTATGCCCCCCTGAATGCAGAATGCAAGCAGCAGGGGCGCTGGCGAAC	24	1	106
		ACCGGCTCGCCACAGTGAGAACAG
A. veronii TTU2014-125ASC	1-Questionable CRISPR	ACGTTATTCGCCGACGTACTCAACCACTTCCA	AACCGAAACCACCCGGAAGGGGATGGTACTTCTCTGGTAGA	32	1	104
		ACGTTATTCGCCGATGTACTCAACCACTTCCA
	2-Questionable CRISPR	ACTAAACGCCAAGGTTTGATCCGAATGAAATCTG	CATATGCGAGCGACGATGGCGCTGGCCGTTTTATCTGT	34	1	105
		ACTAAACGCTAAGGTTTGATCCGAATGAAATCTG
	3-Questionable CRISPR	CTGTTTGAGCAGGTGTGTATATGAAGTAATCCTGCTCATC	GGTACGGCGATGCAGATATGCAATCTGGCGTGTCTGCGG	40	1	118
		CTGTTTGAGCTGGTGTGTATATGAAGTAATCCTGCTCATC
	4-Questionable CRISPR	CTGTTCTCACTGTGGCGAGCCGGT	TCTCGCCACCGCCCCTGCTGCTTGCATTCTGCATTCAGGGAGGCATAACGCATGACCCC	24	1	106
		CTGTTTTCACTGTGGCGAGCCGGT
	5-Questionable CRISPR	TGTCATTTCCGTGCGGTAGCTATGG	CAAATGAAAAGCAACTAGAAAACGTGGCTTGAATGAGATTCGGGAAT	25	1	96
		TGTCATTGCCGTGCGGTAGCTATGG
A. veronii TTU2014-130AME	1-Questionable CRISPR	GATGAGCAGGATTACTTCATATACACACCAGCTCAAACAG	CCGCAGACACGCCAGATTGCATATCTGCATCGCCGTACC	40	1	118
		GATGAGCAGGATTACTTCATATACACACCTGCTCAAACAG
	2-Questionable CRISPR	CAGATTTCATTCGGATCAAACCTTAGCGTTTAGT	ACAGATAAAACGGCCAGCGCCATCGTCGCTCGCATATG	34	1	105
		CAGATTTCATTCGGATCAAACCTTGGCGTTTAGT
	3-Questionable CRISPR	ACGTTATTCGCCGACGTACTCAACCACTTCCA	AACCGAAACCACCCGGAAGGGGATGGTACTTCTCTGGTAGA	32	1	104
		ACGTTATTCGCCGATGTACTCAACCACTTCCA
	4-Questionable CRISPR	CTGTTCTCACTGTGGCGAGCCGGT	TCTCGCCACCGCCCCTGCTGCTTGCATTCTGCATTCAGGGAGGCATAACGCATGACCCC	24	1	106
		CTGTTTTCACTGTGGCGAGCCGGT
	5-Questionable CRISPR	TGTCATTTCCGTGCGGTAGCTATGG	CAAATGAAAAGCAACTAGAAAACGTGGCTTGAATGAGATTCGGGAAT	25	1	96
		TGTCATTGCCGTGCGGTAGCTATGG
A. veronii TTU2014-130ASC	1-Questionable CRISPR	CTGTTCTCACTGTGGCGAGCCGGT	TCTCGCCACCGCCCCTGCTGCTTGCATTCTGCATTCAGGGAGGCATAACGCATGACCCC	24	1	106
		CTGTTTTCACTGTGGCGAGCCGGT
	2-Questionable CRISPR	TGTCATTTCCGTGCGGTAGCTATGG	CAAATGAAAAGCAACTAGAAAACGTGGCTTGAATGAGATTCGGGAAT	25	1	96
		TGTCATTGCCGTGCGGTAGCTATGG
	3-Questionable CRISPR	ATTTTGATACTGCCTCAACTGCCTCAACTGCCTCA	ACTGCCTCAACTGCCTCAACTGCCTCAA	35	1	98
		CTGCCTCAACTGCCTCAACTGCCTCAACT
	4-Questionable CRISPR	ACCTGCCTCAACTGCCTCAACTGCCTCA	ACTGCCTCACCTGCCTCAACTGCCTCAA	35	1	97
		CTGCCTCAACTGCCTCAACTGCCTCAACTGCCTCA
	5-Questionable CRISPR	GATGAGCAGGATTACTTCATATACACACCAGCTCAAACAG	CCGCAGACACGCCAGATTGCATATCTGCATCGCCGTACC	40	1	118
		GATGAGCAGGATTACTTCATATACACACCTGCTCAAACAG
	6-Questionable CRISPR	CAGATTTCATTCGGATCAAACCTTAGCGTTTAGT	ACAGATAAAACGGCCAGCGCCATCGTCGCTCGCATATG	34	1	105
		CAGATTTCATTCGGATCAAACCTTGGCGTTTAGT
	7-Questionable CRISPR	ACGTTATTCGCCGACGTACTCAACCACTTCCA	AACCGAAACCACCCGGAAGGGGATGGTACTTCTCTGGTAGA	32	1	104
		ACGTTATTCGCCGATGTACTCAACCACTTCCA
A. veronii TTU2014-131ASC	1-Questionable CRISPR	GATGAGCAGGATTACTTCATATACACACCAGCTCAAACAG	CCGCAGACACGCCAGATTGCATATCTGCATCGCCGTACC	40	1	118
		GATGAGCAGGATTACTTCATATACACACCTGCTCAAACAG
	2-Questionable CRISPR	CAGATTTCATTCGGATCAAACCTTAGCGTTTAGT	ACAGATAAAACGGCCAGCGCCATCGTCGCTCGCATATG	34	1	105
		CAGATTTCATTCGGATCAAACCTTGGCGTTTAGT
	3-Questionable CRISPR	ACGTTATTCGCCGACGTACTCAACCACTTCCA	AACCGAAACCACCCGGAAGGGGATGGTACTTCTCTGGTAGA	32	1	104
		ACGTTATTCGCCGATGTACTCAACCACTTCCA
	4-Questionable CRISPR	CTGTTCTCACTGTGGCGAGCCGGT	TCTCGCCACCGCCCCTGCTGCTTGCATTCTGCATTCAGGGAGGCATAACGCATGACCCC	24	1	106
		CTGTTTTCACTGTGGCGAGCCGGT
	5-Questionable CRISPR	TGTCATTTCCGTGCGGTAGCTATGG	CAAATGAAAAGCAACTAGAAAACGTGGCTTGAATGAGATTCGGGAAT	25	1	96
		TGTCATTGCCGTGCGGTAGCTATGG
A.veronii TTU2014-134AME	1-Questionable CRISPR	CCATAGCTACCGCACGGCAATGACA	ATTCCCGAATCTCATTCAAGCCACGTTTTCTAGTTGCTTTTCATTTG	25	1	96
		CCATAGCTACCGCACGGAAATGACA
	2-Questionable CRISPR	GATGAGCAGGATTACTTCATATACACACCAGCTCAAACAG	CCGCAGACACGCCAGATTGCATATCTGCATCGCCGTACC	40	1	118
		GATGAGCAGGATTACTTCATATACACACCTGCTCAAACAG
	3-Questionable CRISPR	CAGATTTCATTCGGATCAAACCTTAGCGTTTAGT	ACAGATAAAACGGCCAGCGCCATCGTCGCTCGCATATG	34	1	105
		CAGATTTCATTCGGATCAAACCTTGGCGTTTAGT
	4-Questionable CRISPR	ACGTTATTCGCCGACGTACTCAACCACTTCCA	AACCGAAACCACCCGGAAGGGGATGGTACTTCTCTGGTAGA	32	1	104
		ACGTTATTCGCCGATGTACTCAACCACTTCCA
	5-Questionable CRISPR	CTGTTCTCACTGTGGCGAGCCGGT	TCTCGCCACCGCCCCTGCTGCTTGCATTCTGCATTCAGGGAGGCATAACGCATGACCCC	24	1	106
		CTGTTTTCACTGTGGCGAGCCGGT
A. veronii TTU2014-134ASC	1-Questionable CRISPR	CTGTTTGAGCAGGTGTGTATATGAAGTAATCCTGCTCATC	GGTACGGCGATGCAGATATGCAATCTGGCGTGTCTGCGG	40	1	118
		CTGTTTGAGCTGGTGTGTATATGAAGTAATCCTGCTCATC
	2-Questionable CRISPR	CAGATTTCATTCGGATCAAACCTTAGCGTTTAGT	ACAGATAAAACGGCCAGCGCCATCGTCGCTCGCATATG	34	1	105
		CAGATTTCATTCGGATCAAACCTTGGCGTTTAGT
	3-Questionable CRISPR	ACGTTATTCGCCGACGTACTCAACCACTTCCA	AACCGAAACCACCCGGAAGGGGATGGTACTTCTCTGGTAGA	32	1	104
		ACGTTATTCGCCGATGTACTCAACCACTTCCA
	4-Questionable CRISPR	CTGTTCTCACTGTGGCGAGCCGGT	TCTCGCCACCGCCCCTGCTGCTTGCATTCTGCATTCAGGGAGGCATAACGCATGACCCC	24	1	106
		CTGTTTTCACTGTGGCGAGCCGGT
	5-Questionable CRISPR	TGTCATTTCCGTGCGGTAGCTATGG	CAAATGAAAAGCAACTAGAAAACGTGGCTTGAATGAGATTCGGGAAT	25	1	96
		TGTCATTGCCGTGCGGTAGCTATGG
A.veronii TTU2014-140ASC	1-Questionable CRISPR	ACGTTATTCGCCGACGTACTCAACCACTTCCA	AACCGAAACCACCCGGAAGGGGATGGTACTTCTCTGGTAGA	32	1	104
		ACGTTATTCGCCGATGTACTCAACCACTTCCA
	2-Questionable CRISPR	TGTCATTTCCGTGCGGTAGCTATGG	CAAATGAAAAGCAACTAGAAAACGTGGCTTGAATGAGATTCGGGAAT	25	1	96
		TGTCATTGCCGTGCGGTAGCTATGG
	3-Questionable CRISPR	CTGTTTGAGCAGGTGTGTATATGAAGTAATCCTGCTCATC	GGTACGGCGATGCAGATATGCAATCTGGCGTGTCTGCGG	40	1	118
		CTGTTTGAGCTGGTGTGTATATGAAGTAATCCTGCTCATC
	4-Questionable CRISPR	CTGTTCTCACTGTGGCGAGCCGGT	TCTCGCCACCGCCCCTGCTGCTTGCATTCTGCATTCAGGGAGGCATAACGCATGACCCC	24	1	106
		CTGTTTTCACTGTGGCGAGCCGGT
	5-Questionable CRISPR	CAGATTTCATTCGGATCAAACCTTAGCGTTTAGT	ACAGATAAAACGGCCAGCGCCATCGTCGCTCGCATATG	34	1	105
		CAGATTTCATTCGGATCAAACCTTGGCGTTTAGT
A.veronii TTU2014-141AME	1-Questionable CRISPR	CTGTTCTCACTGTGGCGAGCCGGT	TCTCGCCACCGCCCCTGCTGCTTGCATTCTGCATTCAGGGAGGCATAACGCATGACCCC	24	1	106
		CTGTTTTCACTGTGGCGAGCCGGT
	2-Questionable CRISPR	GATGAGCAGGATTACTTCATATACACACCAGCTCAAACAG	CCGCAGACACGCCAGATTGCATATCTGCATCGCCGTACC	40	1	118
		GATGAGCAGGATTACTTCATATACACACCTGCTCAAACAG
	3-Questionable CRISPR	CAGATTTCATTCGGATCAAACCTTAGCGTTTAGT	ACAGATAAAACGGCCAGCGCCATCGTCGCTCGCATATG	34	1	105
		CAGATTTCATTCGGATCAAACCTTGGCGTTTAGT
	4-Questionable CRISPR	ACGTTATTCGCCGACGTACTCAACCACTTCCA	AACCGAAACCACCCGGAAGGGGATGGTACTTCTCTGGTAGA	32	1	104
		ACGTTATTCGCCGATGTACTCAACCACTTCCA
	5-Questionable CRISPR	TGTCATTTCCGTGCGGTAGCTATGG	CAAATGAAAAGCAACTAGAAAACGTGGCTTGAATGAGATTCGGGAAT	25	1	96
		TGTCATTGCCGTGCGGTAGCTATGG
A. veronii TTU2014-141ASC	1-Questionable CRISPR	CCATAGCTACCGCACGGCAATGACA	ATTCCCGAATCTCATTCAAGCCACGTTTTCTAGTTGCTTTTCATTTG	25	1	96
		CCATAGCTACCGCACGGAAATGACA
	2-Questionable CRISPR	CTGTTCTCACTGTGGCGAGCCGGT	TCTCGCCACCGCCCCTGCTGCTTGCATTCTGCATTCAGGGAGGCATAACGCATGACCCC	24	1	106
		CTGTTTTCACTGTGGCGAGCCGGT
	3-Questionable CRISPR	GATGAGCAGGATTACTTCATATACACACCAGCTCAAACAG	CCGCAGACACGCCAGATTGCATATCTGCATCGCCGTACC	40	1	118
		GATGAGCAGGATTACTTCATATACACACCTGCTCAAACAG
	4-Questionable CRISPR	CAGATTTCATTCGGATCAAACCTTAGCGTTTAGT	ACAGATAAAACGGCCAGCGCCATCGTCGCTCGCATATG	34	1	105
		CAGATTTCATTCGGATCAAACCTTGGCGTTTAGT
	5-Questionable CRISPR	ACGTTATTCGCCGACGTACTCAACCACTTCCA	AACCGAAACCACCCGGAAGGGGATGGTACTTCTCTGGTAGA	32	1	104
		ACGTTATTCGCCGATGTACTCAACCACTTCCA
A. veronii TTU2014-142ASC	1-Questionable CRISPR	CCATAGCTACCGCACGGCAATGACA	ATTCCCGAATCTCATTCAAGCCACGTTTTCTAGTTGCTTTTCATTTG	25	1	96
		CCATAGCTACCGCACGGAAATGACA
	2-Questionable CRISPR	GATGAGCAGGATTACTTCATATACACACCAGCTCAAACAG	CCGCAGACACGCCAGATTGCATATCTGCATCGCCGTACC	40	1	118
		GATGAGCAGGATTACTTCATATACACACCTGCTCAAACAG
	3-Questionable CRISPR	CAGATTTCATTCGGATCAAACCTTAGCGTTTAGT	ACAGATAAAACGGCCAGCGCCATCGTCGCTCGCATATG	34	1	105
		CAGATTTCATTCGGATCAAACCTTGGCGTTTAGT
	4-Questionable CRISPR	ACGTTATTCGCCGACGTACTCAACCACTTCCA	AACCGAAACCACCCGGAAGGGGATGGTACTTCTCTGGTAGA	32	1	104
		ACGTTATTCGCCGATGTACTCAACCACTTCCA
	5-Questionable CRISPR	CTGTTCTCACTGTGGCGAGCCGGT	TCTCGCCACCGCCCCTGCTGCTTGCATTCTGCATTCAGGGAGGCATAACGCATGACCCC	24	1	106
		CTGTTTTCACTGTGGCGAGCCGGT
A. veronii TTU2014-143AME	1-Questionable CRISPR	TGTCATTTCCGTGCGGTAGCTATGG	CAAATGAAAAGCAACTAGAAAACGTGGCTTGAATGAGATTCGGGAAT	25	1	96
		TGTCATTGCCGTGCGGTAGCTATGG
	2-Questionable CRISPR	GATGAGCAGGATTACTTCATATACACACCAGCTCAAACAG	CCGCAGACACGCCAGATTGCATATCTGCATCGCCGTACC	40	1	118
		GATGAGCAGGATTACTTCATATACACACCTGCTCAAACAG
	3-Questionable CRISPR	CAGATTTCATTCGGATCAAACCTTAGCGTTTAGT	ACAGATAAAACGGCCAGCGCCATCGTCGCTCGCATATG	34	1	105
		CAGATTTCATTCGGATCAAACCTTGGCGTTTAGT
	4-Questionable CRISPR	ACGTTATTCGCCGACGTACTCAACCACTTCCA	AACCGAAACCACCCGGAAGGGGATGGTACTTCTCTGGTAGA	32	1	104
		ACGTTATTCGCCGATGTACTCAACCACTTCCA
	5-Questionable CRISPR	CTGTTCTCACTGTGGCGAGCCGGT	TCTCGCCACCGCCCCTGCTGCTTGCATTCTGCATTCAGGGAGGCATAACGCATGACCCC	24	1	106
		CTGTTTTCACTGTGGCGAGCCGGT
A. veronii TTU2014-143ASC	1-Questionable CRISPR	ACTAAACGCCAAGGTTTGATCCGAATGAAATCTG	CATATGCGAGCGACGATGGCGCTGGCCGTTTTATCTGT	34	1	105
		ACTAAACGCTAAGGTTTGATCCGAATGAAATCTG
	2-Questionable CRISPR	CTGTTTGAGCAGGTGTGTATATGAAGTAATCCTGCTCATC	GGTACGGCGATGCAGATATGCAATCTGGCGTGTCTGCGG	40	1	118
		CTGTTTGAGCTGGTGTGTATATGAAGTAATCCTGCTCATC
	3-Questionable CRISPR	TGTCATTTCCGTGCGGTAGCTATGG	CAAATGAAAAGCAACTAGAAAACGTGGCTTGAATGAGATTCGGGAAT	25	1	96
		TGTCATTGCCGTGCGGTAGCTATGG
	4-Questionable CRISPR	ACGTTATTCGCCGACGTACTCAACCACTTCCA	AACCGAAACCACCCGGAAGGGGATGGTACTTCTCTGGTAGA	32	1	104
		ACGTTATTCGCCGATGTACTCAACCACTTCCA
	5-Questionable CRISPR	CTGTTCTCACTGTGGCGAGCCGGT	TCTCGCCACCGCCCCTGCTGCTTGCATTCTGCATTCAGGGAGGCATAACGCATGACCCC	24	1	106
		CTGTTTTCACTGTGGCGAGCCGGT
A. veronii VBF557	1-Questionable CRISPR	ACCATGGATAAGGGGGCAGCAAAC	TCGCGCTCAGGTACGGGCAGCCCAGAATCCTCGAGGGGCGGTTGCTGGGCCTGTGCGTTT	24	1	107
		ACCATGGATAAGGGGGCTGCAAAC
	2-Questionable CRISPR	TGTCTGCGTCTGTTTGAGCTGGTGTG	TATATGAAGTAATCCTGCTCATCGGTACGGCGATGCGGATATGTAATCTGGCA	26	1	104
		TGTCTGCGTCTGTTTGAGCTGATGTG
	3-Questionable CRISPR	CCATAGCTACCGCACGGCAATGACA	ATTCCCGAATCTCATTCAAGCCACGTTTTCTAGTTGCTTTTCATTTG	25	1	96
		CCATAGCTACCGCACGGAAATGACA
	4-Questionable CRISPR	CAGATTTCATTCGGATCAAACCTTAGCGTTTAGT	ACAGATAAAACGGCCAGCGCCATCGTCGCTCGCATATG	34	1	105
		CAGATTTCATTCGGATCAAACCTTGGCGTTTAGT
	5-Questionable CRISPR	ACAGAAGCTCCTTGGTAATCGCCTCT	GCTTTGCCGCGGCCGGGCGAGATTACGCGCCACAAGCAGCGGTCGGATAAAATA	26	1	105
		ACAGAAGATCCTTGGTAATCGCCTCT
A. veronii X11	1-Confirmed CRISPRs	CTGCTCCCCGCGCACGCGGGGATGAACCG	GGGTTAACTTCTCCAGCATCCGGCAGGGCACCC	29	58	3572
		CTGCTCCCCGCGCACGCGGGGATGAACCG	GTATTCTCGGGTGTCAGGATGGCAGATATAAC
		CTGCTCCCCGCGCACGCGGGGATGAACCG	CAGTTGTCCATGTTCTACGGGTCTGACTCACA
		CTGCTCCCCGCGCACGCGGGGATGAACCG	GCACCAGAATGACCCTGACCTCTTGGCTGCTA
		CTGCTCCCCGCGCACGCGGGGATGAACCG	GCAGCTGAGGCTGCTCTGGTGCGTGGAGAGAA
		CTGCTCCCCGCGCACGCGGGGATGAACCG	CCATCAATCGGGTATTTGGCGCGCACACTTGG
		CTGCTCCCCGCGCACGCGGGGATGAACCG	CCCAAACCAGTACCATGAATCACAAAACCAAC
		CTGCTCCCCGCGCACGCGGGGATGAACCG	CCAATCGTTAAACTCGCGGCGGCCAGGTGAAT
		CTGCTCCCCGCGCACGCGGGGATGAACCG	ATGATGGACAATTTCCGGGCTGGCCGTGCGCT
		CTGCTCCCCGCGCACGCGGGGATGAACCG	CGATCAATGACGGCGGGGGCGTCCGGGCTAAC
		CTGCTCCCCGCGCACGCGGGGATGAACCG	CAGAGTCTTGAGAGTGGGCAAGTGAGCGCGAT
		CTGCTCCCCGCGCACGCGGGGATGAACCG	ACCGCAGGCCGCAATATCTGGGTGTGACAGGC
		CTGCTCCCCGCGCACGCGGGGATGAACCG	CCATTGGGCTGGTCTCGCTTTCAAAATCTATC
		CTGCTCCCCGCGCACGCGGGGATGAACCG	TCGCCAGAGCGCCGCAAGATGGAGGGGGAGTT
		CTGCTCCCCGCGCACGCGGGGATGAACCG	GCTGGGATGACGCCCCGCACCTTGGCGAGGAC
		CTGCTCCCCGCGCACGCGGGGATGAACCG	ATAGTCAAGACCGGAGAGGACGTGATGGATGC
		CTGCTCCCCGCGCACGCGGGGATGAACCG	ATCAGACTCGCGACAAGCCGCAGCCTGAGCAG
		CTGCTCCCCGCGCACGCGGGGATGAACCG	TGCAATTAGATCGCCGCGAGATAATCGCAAGAA
		CTGCTCCCCGCGCACGCGGGGATGAACCG	ATATTCAAAACGCCATCCATAATTCCGGTCAC
		CTGCTCCCCGCGCACGCGGGGATGAACCG	ACATGATTGAGAGCTTCATCATGTGGGTGGTG
		CTGCTCCCCGCGCACGCGGGGATGAACCG	GTCTTCGGTCGAGAGTCCGACCTTTTCCAATGC
		CTGCTCCCCGCGCACGCGGGGATGAACCG	GCGATCAGGATTGGGCCTTGCTGCTCAAGCTC
		CTGCTCCCCGCGCACGCGGGGATGAACCG	CAGATGATGCGCTTCGACGTGCTGCCTGTGTT
		CTGCTCCCCGCGCACGCGGGGATGAACCG	TTAACGCGGCAAATCAAAGCGCAGCTCTTAGT
		CTGCTCCCCGCGCACGCGGGGATGAACCG	GAGTACAACCGCGAGCAGATGCTATTGGCCGGC
		CTGCTCCCCGCGCACGCGGGGATGAACCG	GGGGCATACAGCGCCCTGCGGGCCAGCTCGAA
		CTGCTCCCCGCGCACGCGGGGATGAACCG	GTTGATGTGTGCTGTGACGGCGCCGACCTTGGC
		CTGCTCCCCGCGCACGCGGGGATGAACCG	GTCTCAACTGACGCGATATTTTTGCGAGCTGC
		CTGCTCCCCGCGCACGCGGGGATGAACCG	CGGATCACCTCGACCGCCCCACCCTCGAAGAG
		CTGCTCCCCGCGCACGCGGGGATGAACCG	CGCGACGTGGTGGAGGCCATCCGTGGCGTGGA
		CTGCTCCCCGCGCACGCGGGGATGAACCG	ATTATCCGCGAGCAGGGTCAAGACCCGCAAAC
		CTGCTCCCCGCGCACGCGGGGATGAACCG	CCGCCCGGCACCCGATGCCGCCCGACATGCAT
		CTGCTCCCCGCGCACGCGGGGATGAACCG	ATTGACCCCTCAGTGGTGCTGGCAACCCGCAA
		CTGCTCCCCGCGCACGCGGGGATGAACCG	GCGGCCTGATGATGCACGACAGGCAATTGGGAC
		CTGCTCCCCGCGCACGCGGGGATGAACCG	ATCGTCATTCCACTCGGGGTCGAGCTGGATAT
		CTGCTCCCCGCGCACGCGGGGATGAACCG	GAAGGTTTCAGACATTTGCTGGGCCTCGATGG
		CTGCTCCCCGCGCACGCGGGGATGAACCG	TCAGTGAGGATTTCATCATCCTGCTGATGGGC
		CTGCTCCCCGCGCACGCGGGGATGAACCG	TCGATGGCCACACGGCTCGGGCGTTGCCCCTT
		CTGCTCCCCGCGCACGCGGGGATGAACCG	ATGACAGTGCGCGAGATGCGCGATCTAATCGAG
		CTGCTCCCCGCGCACGCGGGGATGAACCG	TAATGAGGCGCTCAAGATTGTTTCAAAGTCC
		CTGCTCCCCGCGCACGCGGGGATGAACCG	CCACGGCGGCCACACTCTTCGAGATCCACGAT
		CTGCTCCCCGCGCACGCGGGGATGAACCG	GTTGTTGGTTACGTCAGGCAGGCCATCTGCCG
		CTGCTCCCCGCGCACGCGGGGATGAACCG	TTCCCGGTCTATCAGTCGGTCGGCAGCTTTAC
		CTGCTCCCCGCGCACGCGGGGATGAACCG	TGTGATCGGATGATATCCACTGCGTCCAGCAT
		CTGCTCCCCGCGCACGCGGGGATGAACCG	TATCGAGCATTGACTATGACAAGCGGGGCTGC
		CTGCTCCCCGCGCACGCGGGGATGAACCG	AGCGAGCTTGCCGGGTCTTTCGTTGAGTCGCT
		CTGCTCCCCGCGCACGCGGGGATGAACCG	TAGCGGCTGCACTTGGCTGTGAGCGGCTCGGC
		CTGCTCCCCGCGCACGCGGGGATGAACCG	CACACTGGAAACACCAGAGTCAATGTTATCAT
		CTGCTCCCCGCGCACGTGGGGATGAACCG	GACCACGGTGCCATCGTAGTGGCTAAGGCTGC
		CTGCTCCCCGCGCACGTGGGGATGAACCG	GTGGGAGATCCCGTGGTGGCACCACACCTTTG
		CTGCTCCCCGCGCACGTGGGGATGAACCG	GGAAGGGTGGCAAGAAGGCCAAGAACGAGATC
		CTGCTCCCCGCGCACGTGGGGATGAACCG	TCCATGGAGGCACTCAGAATGGCCGCCATTGA
		CTGCTCCCCGCGCACGTGGGGATGAACCG	GGGGGTGTTACAGCGGAAAGGCCCGCCGCTGA
		CTGCTCCCCGCGCACGCGGGGATGAACCG	AGTCTGGCGAGTTTTCATTTGTGCTGTTCAAG
		CTGCTCCCCGCGCACGCGGGGATGAACCG	TCCGTAACATCCAGCTCGCCGCCTATGACTGC
		CTGCTCCCCGCGCACGTGGGGATGAACCG	TTAACCAGGTCATCAACCTGTTCGTCAGCAAA
		CTGCTCCCCGCGCACGTGGGGATGAACCG	ACCAACATCAGCAAGGCCAACGTCTGCCTTTA
		CTGCTCCCCGCGCACGTGGGGATGAACCT	TGGAAGGGCCTGACCGGCAACGATATCGACCT
		CTGCTCCCCGTGCACGCGGGGATGAACCG
	1-Questionable CRISPR	CAACTTCAGCCATGCCAGCTTCG	CCAACCAGATCACCGCCAAAAGCTACTTCTGCGAGGCCCATCTGACCGGCAA	23	1	97
		CAACTTCAGCTATGCCAGCTTCG
	2-Questionable CRISPR	ACTAAACGCCAAGGTTTGATCCGAATGAAATCTG	CATATGCGAGCGACGATGGCGCTGGCCGTTTTATCTGT	34	1	105
		ACTAAACGCTAAGGTTTGATCCGAATGAAATCTG
	3-Questionable CRISPR	GCAACGGAGTAACTTGGCTTCAGGCCC	TTTTATTAAGGATGTCTTGGAGTTGAAACAGAAGAATATCAAGGCCGCAGCGCTCGGCT	27	1	112
		GCAACGGAGTAACTTGGCTTCAGGCCC
	4-Questionable CRISPR	GCCACGCTCTGGGTTTCGATCACGGTATTTTCGTTGCGATGGTTAAAG	GTGTTGCGGCGTCTGTCTACCTGTTGGACACCGACAAGCCTCAC	48	1	139
		GCCACGCTCTGGGTTTCGATCACGGTGTTTTCGTTGCGATGGTTAAAG
	5-Questionable CRISPR	ACCGGCTCGCCACAGTGAAAACAG	GGGGTCATGCGTTATGCCTCCCTGAATGCAGAATGCAAGCAGCAGGGGCGCTGGCGAAC	24	1	106
		ACCGGCTCGCCACAGTGAGAACAG
A. veronii X12	1-Questionable CRISPR	ACTAAACGCCAAGGTTTGATCCGAATGAAATCTGT	ATATGCGAGCGACGATGGCGCTGGCCGTTTTATCTGT	35	1	106
		ACTAAACGCTAAGGTTTGATCCGAATGAAATCTGT
	2-Questionable CRISPR	GCAACGGAGTAACTAGGCTTCAGGCCC	TTTTATTAAGGATGTCTTGGAGTTGAAACAGAAGAATATCAAGGCCGCAGCGCTCGGCT	27	1	112
		GCAACGGAGTAACTTGGCTTCAGGCCC
	3-Questionable CRISPR	TCATACCACTCTCCTTGCCGCATACCAGGAGGCCAATGCGCC	GCGTATCAGGTGTGAGAGCCAGCATGCTGGCGTATCTCGCGGTTGTTGGC	42	1	133
		TCATACCACTCTCCTTGCTGCATACCAGGAGGCCAATGCGCC
	4-Questionable CRISPR	AGCTGTTGGGTATCCAGTAACCGC	GCAGGATGCTCCAGTGGCAATATCCCACTGAGCGCCCGTACTGATCTTTGATGTGA	24	1	103
		AGCTGTTGGGTATCCAGTAAGCGC
	5-Questionable CRISPR	TGGTTAGGCCGAACCTCGGCTTTTGCTGGCGGTATCC	TGTAGTGGTCAACTAAATCCGGACACT	37	1	100
		TGGTTAGGCCGAATCTCGGCTTTTGCTGGCGGTATCC
	6-Questionable CRISPR	CAAACTCTTCAATTTAAGTTTGGTT	TGCGTTCATCTGTTACCGGAGTAACAGACTTC	25	1	81
		CAAACTCTTCAATTTAAGTTTGGTT
	7-Questionable CRISPR	AATGGTCGGATAAATAACAGAAGATCCTTG	GTAGTCGCCTCTGCTTTGCCTCGGCCGGGCGAGATTACGCGCCACATGC	30	1	108
		AATGGTCGGATAAATAACAGAAGATCCTTG

## Sheet: Cas elements
	Cas-TypeI		CAS-TypeIII
	Accession numbers	type	Accession numbers	type
A. veronii TH0426	WP_064336203.1	cas6_TypeIF
	WP_064336204.1	csy3_TypeIF
A. veronii AVNIH2	WP_064341168.1	cas2_TypeIE
	WP_064341169.1	cas1_TypeIE
	WP_064341170.1	cas5_TypeIE
	WP_064341171.1	cas7_TypeIE
	WP_064341172.1	cse2_TypeIE
	WP_064341173.1	cse1_TypeIE
	WP_064341174.1	cas3_TypeI
	WP_064341181.1	cas6_TypeIE
A. veronii AVNIH1	WP_005337260.1	cas3_TypeI
	WP_005337380.1	cas3_TypeI
A. veronii A29			WP_088869022.1	csx16_TypeIIIU
			WP_088869024.1	cas1_TypeII
A. veronii LMG 13067	WP_042081047.1	cas1_TypeIC
	WP_042081049.1	cas4_TypeI-II
	WP_042081050.1	cas7c_TypeIC
	WP_042081051.1	cas8c_TypeIC
	WP_042081052.1	cas5c_TypeIC
A. veronii AMC34	WP_085945921.1	cas3_TypeI
	WP_085945925.1	cas3_TypeI
A. veronii X11	WP_100653262.1	cas3_TypeI
	WP_100653263.1	cse1_TypeIE
	WP_100653264.1	cas7_TypeIE
	WP_100653265.1	cas5_TypeIE
	WP_100653266.1	cas2_TypeIE
