# Supplementary material for: Comparative genomics of Aeromonas veronii: Identification of a pathotype impacting aquaculture globally
Source: PLoS One. 2019 Aug 29;14(8):e0221018. doi: 10.1371/journal.pone.0221018 (PMC6715197; doi:10.1371/journal.pone.0221018)
Supplement: S5 Table — (XLSX) [file pone.0221018.s005.xlsx]

## Sheet: Sheet1
	# complete integron	CALIN
Aeromonas veronii B565	0	0
Aeromonas veronii AER39	0	1
Aeromonas veronii AER397	0	0
Aeromonas veronii AMC34	0	0
Aeromonas veronii AMC35	0	0
Aeromonas veronii Hm21	0	1
Aeromonas veronii ARB3	0	1
Aeromonas veronii CIP 107763	0	0
Aeromonas veronii CECT 4257	0	0
Aeromonas veronii CECT 4486	0	2
Aeromonas veronii LMG 13067	0	2
Aeromonas veronii TTU2014-113AME	0	1
Aeromonas veronii TTU2014-115AME	0	0
Aeromonas veronii TTU2014-130ASC	0	1
Aeromonas veronii TTU2014-141AME	0	1
Aeromonas veronii TTU2014-108AME	0	0
Aeromonas veronii TTU2014-108ASC	0	0
Aeromonas veronii TTU2014-115ASC	0	0
Aeromonas veronii TTU2014-125ASC	0	1
Aeromonas veronii TTU2014-130AME	0	1
Aeromonas veronii TTU2014-131ASC	0	1
Aeromonas veronii TTU2014-134AME	0	1
Aeromonas veronii TTU2014-134ASC	0	1
Aeromonas veronii TTU2014-140ASC	0	1
Aeromonas veronii TTU2014-141ASC	0	1
Aeromonas veronii TTU2014-142ASC	0	1
Aeromonas veronii TTU2014-143AME	0	1
Aeromonas veronii TTU2014-143ASC	0	1
Aeromonas veronii TH0426	0	0
Aeromonas veronii AVNIH2	0	1
Aeromonas veronii AVNIH1	3	0
Aeromonas veronii CB51	0	0
Aeromonas veronii VBF557	0	1
Aeromonas veronii Ae52	1	1
Aeromonas veronii ML09-123	0	0
Aeromonas veronii CCM 4359	0	0
Aeromonas veronii CCM 7244	0	2
Aeromonas veronii pamvotica	0	1
Aeromonas veronii RU31B	0	2
Aeromonas veronii A29	0	1
Aeromonas veronii X11	0	0
Aeromonas veronii X12	0	1
