# Supplementary material for: Comparative genomics of Aeromonas veronii: Identification of a pathotype impacting aquaculture globally
Source: PLoS One. 2019 Aug 29;14(8):e0221018. doi: 10.1371/journal.pone.0221018 (PMC6715197; doi:10.1371/journal.pone.0221018)
Supplement: S6 Table — (XLSX) [file pone.0221018.s006.xlsx]

## Sheet: Sheet1
Mechanisms		AMC34	RU31B	TH0426	ML09-123	Hm21	A29	AER39	CB51	Ae52	LMG13067	AVNIH2	AVNIH1	AM35	CECT4257	CCM4359	B565	AER397	TTU2014143AME	TTU2014134ASC	TTU2014142ASC	TTU2014130AME	TTU2014125ASC	TTU2014130ASC	TTU2014141AME	TTU2014134AME	TTU2014143ASC	TTU2014131ASC	TTU2014141ASC	TTU2014140ASC	TTU2014113AME	pamvotica	TTU2014115ASC	TTU2014115AME	TTU2014108AME	TTU2014108ASC	VBF557	ARB3	CIP107763	CECT4486	CCM7244	X11	X12
antibiotic efflux	acrD
	acrB
	AxyY
	ceoB
	floR
	mdtF
	MexB
	MexD
	MexF
	MexI
	mexY
	pp-flo
	smeB
	smeE
	oqxB
	tet(E)
antibiotic inactivation	mphA
	EreA
	EreA2
	cat
	catII
	CepS
	Mrx
	imiH
	imiS
	AAC(3)-Ib
	AAC(3)-Ib/AAC(6')-Ib''
	AAC(6')-30/AAC(6')-Ib' fusion protein
	AAC(6')-31
	AAC(6')-Ib
	AAC(6')-Ib'
	AAC(6')-Ib10
	AAC(6')-Ib11
	AAC(6')-Ib3
	AAC(6')-Ib4
	AAC(6')-Ib7
	AAC(6')-Ib8
	AAC(6')-Ib9
	AAC(6')-Ib-cr
	AAC(6')-Ib-Hangzhou
	AAC(6')-Ib-Suzhou
	AAC(6')-IIc
	AAC(6')-IId
	aadA and derivatives
	ANT(3'')-Ii-AAC(6')-IId fusion protein
	APH(3')-Ia
	APH(3'')-Ib
	APH(6)-Id
	CMY and derivatives
	cphA and derivatives
	DHA and derivatives
	FOX and derivatives
	LEN and derivatives
	MOX and derivatives
	OKP-A and derivatives
	OKP-B and derivatives
	OXA-12
	OXA-368
	SHV and derivatives
antibiotic target alteration	arnA
	bacA
	16S rRNA mutation conferring resistance to kanamycin
	16S rRNA (rrsB) mutation conferring resistance to kanamycin A
	16S rRNA mutation conferring resistance to kanamycin A
	16S rRNA (rrsA) mutation conferring resistance to kanamycin A
	16S rRNA (rrsB) mutation conferring resistance to kanamycin A
	16S rRNA mutation conferring resistance to spectinomycin
	16S rRNA mutation conferring resistance to spectinomycin
	16S rRNA (rrnB) mutation conferring resistance to spectinomycin
	16S rRNA (rrsB) mutation conferring resistance to spectinomycin
	16S rRNA (rrsH) mutation conferring resistance to spectinomycin
	16S rRNA (rrsD) mutation conferring resistance to spectinomycin
	23S rRNA with mutation conferring resistance to tylosin
	16S rRNA (rrnS) mutation conferring resistance to streptomycin
	16S rRNA (rrnB) mutation conferring resistance to streptomycin
	16S rRNA (rrsB) mutation conferring resistance to streptomycin
	16S rRNA (rrsB) mutation conferring resistance to streptomycin
	16S rRNA mutation conferring resistance to streptomycin
	23S rRNA with mutation conferring resistance to erythromycin
	23S rRNA mutation conferring resistance to erythromycin
	16S rRNA (rrnB) mutation conferring resistance to tetracycline
	16S rRNA (rrsB) mutation conferring resistance to tetracycline
	16S rRNA mutation conferring resistance to tetracycline
	16S rRNA (rrsB) mutation conferring resistance to G418
	16S rRNA (rrsB) mutation conferring resistance to gentamicin C
	16S rRNA mutation conferring resistance to gentamicin C
	16S rRNA mutation conferring resistance to gentamicin
	16S rRNA (rrsB) mutation conferring resistance to neomycin
	16S rRNA mutation conferring resistance to neomycin
	16S rRNA mutation conferring resistance to neomycin
	16S rRNA (rrsB) mutation conferring resistance to neomycin
	16S rRNA (rrsA) mutation conferring resistance to neomycin
	rRNA (rrsB) mutation conferring resistance to paromomycin
	16S rRNA (rrsB) mutation conferring resistance to tobramycin
	16S rRNA mutation conferring resistance to tobramycin
	16S rRNA mutation conferring resistance to tobramycin
	16S rRNA (rrsC) mutation conferring resistance to kasugamicin
	16S rRNA mutation conferring resistance to edeine
	23S rRNA with mutation conferring resistance to clarithromycin
	23S rRNA with mutation conferring resistance to clarithromycin
	23S rRNA with mutation conferring resistance to clarithromycin
	23S rRNA with mutation conferring resistance to clarithromycin
	23S rRNA with mutation conferring resistance to clarithromycin
	23S rRNA with mutation conferring resistance to clarithromycin
	23S rRNA with mutation conferring resistance to clarithromycin
	23S rRNA with mutation conferring resistance to clarithromycin
	23S rRNA with mutation conferring resistance to clindamycin
	23S rRNA with mutation conferring resistance to erythromycin and telithromycin
	23S rRNA with mutation conferring resistance to oxazolidinone antibiotics
	EF-Tu mutants conferring resistance to Enacyloxin IIa
	EF-Tu mutants conferring resistance to kirromycin
	EF-Tu mutants conferring resistance to Pulvomycin
	gyrB conferring resistance to aminocoumarin
	parC conferring resistance to fluoroquinolone
	parE conferring resistance to fluoroquinolones
	rpoB mutants conferring resistance to rifampicin
	UhpT with mutation conferring resistance to fosfomycin
	MCR-3
	gyrB conferring resistance to fluoroquinolone
	16S rRNA mutation conferring resistance to amikacin
	16S rRNA mutation conferring resistance to amikacin
	23S rRNA with mutation conferring resistance to azithromycin
	16S rRNA (rrsA) mutation conferring resistance to hygromycin B
	16S rRNA (rrsA) mutation conferring resistance to viomycin
	16S rRNA (rrsB) mutation conferring resistance to hygromycin B
	16S rRNA (rrsB) mutation conferring resistance to viomycin
	16S rRNA mutation conferring resistance to amikacin
	16S rRNA mutation conferring resistance to viomycin
	23S rRNA mutation conferring resistance to pleuromutilin antibiotics
	16S rRNA mutation conferring resistance to tetracycline
	gyrA and parC conferring resistance to fluoroquinolone
	parE conferring resistance to fluoroquinolones
	gyrB conferring resistance to fluoroquinolone
	parC conferring resistance to fluoroquinolones
	23S rRNA with mutation conferring resistance to linezolid
	23S rRNA mutation conferring resistance to macrolides and streptogramins antibiotics
	23S rRNA with mutation conferring resistance to macrolide antibiotics
	QnrB and derivatives
antibiotic target replacement	sul1
	sul2
	dfrA12
	dfrA22
antibiotic target alteration
antibiotic target replacement
